# Supplementary material for: Water-resistant redox-active metal–organic framework
Source: Nat Commun. 2025 Dec 1;16:10798. doi: 10.1038/s41467-025-65849-y (PMC12669745; doi:10.1038/s41467-025-65849-y)
Supplement: Supplementary file 3 — Source Data [file 41467_2025_65849_MOESM3_ESM.xlsx]

## Sheet: Fig. 1b
Adsorption
Pe/P0 (-)	V (mL(STP) g-1)
1.65348e-06	2.52263
2.00505e-06	7.39892
2.00505e-06	7.39892
2.05278e-06	17.4391
2.05278e-06	17.4391
2.05278e-06	17.4391
1.90826e-06	36.2104
1.90826e-06	36.2104
1.90826e-06	36.2104
1.90826e-06	36.2104
1.90826e-06	36.2104
1.90826e-06	36.2104
3.48736e-06	60.2897
3.48736e-06	60.2897
4.78129e-06	76.8903
6.33051e-06	95.54
9.59234e-06	118.769
2.07985e-05	146.305
8.02418e-05	176.161
0.000791314	209.105
0.00110357	213.192
0.00110357	213.192
0.00203136	220.365
0.00203136	220.365
0.00203136	220.365
0.00410116	228.476
0.00410116	228.476
0.00705187	235.099
0.00705187	235.099
0.0100377	239.889
0.0206148	252.037
0.0206148	252.037
0.0316713	258.408
0.0415324	261.62
0.0572036	264.825
0.0725421	268.442
0.10459	273.211
0.131301	275.862
0.157686	278.507
0.184783	280.263
0.210953	282.48
0.237741	284.249
0.289836	287.258
0.353451	290.613
0.405171	293.368
0.455883	295.783
0.50659	298.724
0.557406	300.869
0.608135	303.259
0.658794	306.011
0.709339	309.207
0.759993	312.696
0.810395	317.39
0.860906	323.958
0.910048	335.984
0.930776	345.438
0.956732	373.296
0.971072	424.941
0.979853	572.878
0.999201	806.041
Desorption
Pe/P0 (-)	V (mL(STP) g-1)
0.984091	807.966
0.977321	698.027
0.977321	698.027
0.977321	698.027
0.977321	698.027
0.977321	698.027
0.97166	574.081
0.97166	574.081
0.97166	574.081
0.963985	446.586
0.963985	446.586
0.963985	446.586
0.953724	386.912
0.953724	386.912
0.9203	343.403
0.9203	343.403
0.9203	343.403
0.894114	332.249
0.894114	332.249
0.850641	323.158
0.850641	323.158
0.850641	323.158
0.795696	316.258
0.795696	316.258
0.795696	316.258
0.795696	316.258
0.750583	312.385
0.750583	312.385
0.750583	312.385
0.69637	308.716
0.69637	308.716
0.69637	308.716
0.69637	308.716
0.650872	306.552
0.650872	306.552
0.650872	306.552
0.596834	303.233
0.596834	303.233
0.596834	303.233
0.596834	303.233
0.551188	301.022
0.551188	301.022
0.551188	301.022
0.49751	298.233
0.49751	298.233
0.49751	298.233
0.49751	298.233
0.447687	296.276
0.447687	296.276
0.447687	296.276
0.447687	296.276
0.397917	293.471
0.397917	293.471
0.397917	293.471
0.397917	293.471
0.347743	290.93
0.347743	290.93
0.347743	290.93
0.347743	290.93
0.302036	288.583
0.302036	288.583
0.302036	288.583
0.286841	287.781
0.256897	286.352
0.256897	286.352
0.226743	284.803
0.226743	284.803
0.196948	282.253
0.196948	282.253
0.182218	281.009
0.152837	278.48
0.152837	278.48
0.123941	276.048
0.123941	276.048
0.0954568	273.014
0.0954568	273.014
0.0689928	269.211
0.0689928	269.211
0.0557103	266.17
0.0394304	262.42
0.0394304	262.42
0.0300998	258.532
0.0205311	253.395
0.0205311	253.395
0.0103785	241.626
0.0103785	241.626
0.0103785	241.626
0.0103785	241.626
0.00710719	236.484
0.00710719	236.484
0.00710719	236.484
0.00398288	229.464
0.00398288	229.464
0.00398288	229.464
0.00398288	229.464
0.00398288	229.464
0.00202826	221.737
0.00202826	221.737
0.00202826	221.737
0.00202826	221.737
0.00202826	221.737
0.00202826	221.737
0.00202826	221.737

## Sheet: Fig. 1c
W (nm)	dVp/d(W) (cm3 g-1 nm-1)
0.3746	0
0.4046	0
0.4358	0.070117
0.4682	0.249
0.5021	0.5332
0.5374	1.1959
0.5741	2.3551
0.6124	2.198
0.6524	0.7921
0.694	0.2711
0.7373	0.2005
0.7824	0
0.8295	0
0.8785	0
0.9295	0
0.9828	0
1.0381	0
1.0959	0.084364
1.1561	0.2211
1.2188	0.1609
1.284	0.1029
1.3521	0.1779
1.423	0.1989
1.4969	0.057065
1.5738	0
1.654	0
1.7376	0.094194
1.8246	0.016027
1.9154	0
2.0098	0
2.1083	0
2.2108	0
2.3178	0
2.4291	0
2.5452	0.00501
2.6661	0.01653
2.792	0.012732
2.9233	0.014701
3.06	0.014956
3.2024	0.011163
3.3508	0.008514
3.5055	0
3.6666	0
3.8344	0

## Sheet: Fig. 1d
2θ (degree)	Simulation	Red line	Blue line
5	0.1	1.47253	2.15403
5.01	0.1	1.44536	2.14674
5.02	0.1	1.40461	2.16376
5.03	0.1	1.4354	2.15403
5.04	0.1	1.42544	2.12144
5.05	0.1	1.41094	2.11658
5.06	0.1	1.44445	2.12582
5.07	0.1	1.45713	2.1229
5.08	0.1	1.44989	2.13701
5.09	0.1	1.50785	2.12485
5.1	0.1	1.43087	2.1443
5.11	0.1	1.39192	2.14722
5.12	0.1	1.4037	2.12096
5.13	0.1	1.44626	2.12193
5.14	0.1	1.46166	2.10977
5.15	0.1	1.42	2.14333
5.16	0.1	1.42363	2.11074
5.17	0.1	1.43359	2.11901
5.18	0.1	1.43449	2.0981
5.19	0.1	1.4508	2.12728
5.2	0.1	1.4517	2.11755
5.21	0.1	1.42181	2.12242
5.22	0.1	1.40823	2.14674
5.23	0.1	1.42724	2.13409
5.24	0.1	1.41638	2.12144
5.25	0.1	1.40551	2.10101
5.26	0.1	1.40189	2.12387
5.27	0.1	1.41728	2.1195
5.28	0.1	1.45713	2.11123
5.29	0.1	1.48612	2.11463
5.3	0.1	1.42724	2.11366
5.31	0.1	1.40642	2.10345
5.32	0.1	1.39374	2.13068
5.33	0.1	1.40279	2.12047
5.34	0.1	1.41004	2.10345
5.35	0.1	1.42724	2.11415
5.36	0.1	1.39827	2.10977
5.37	0.1	1.41185	2.12096
5.38	0.1	1.43449	2.1336
5.39	0.1	1.40913	2.07523
5.4	0.1	1.38287	2.10199
5.41	0.1	1.41457	2.09712
5.42	0.1	1.42815	2.1229
5.43	0.1	1.44808	2.10345
5.44	0.1	1.38468	2.11707
5.45	0.1	1.35751	2.1049
5.46	0.1	1.34936	2.10588
5.47	0.1	1.36566	2.10296
5.48	0.1	1.37562	2.1229
5.49	0.1	1.34845	2.11269
5.5	0.1	1.38015	2.09761
5.51	0.1	1.38015	2.08204
5.52	0.1	1.40642	2.09469
5.53	0.1	1.37925	2.10977
5.54	0.1	1.37925	2.10782
5.55	0.1	1.38106	2.0835
5.56	0.1	1.37653	2.11804
5.57	0.1	1.39827	2.10831
5.58	0.1	1.39646	2.07815
5.59	0.1	1.35842	2.08788
5.6	0.1	1.35389	2.09712
5.61	0.1	1.36747	2.08204
5.62	0.1	1.3874	2.07767
5.63	0.1	1.34755	2.11123
5.64	0.1	1.38468	2.07961
5.65	0.1	1.32762	2.08837
5.66	0.1	1.34574	2.08107
5.67	0.1	1.37562	2.08982
5.68	0.1	1.39374	2.09566
5.69	0.1	1.3557	2.09615
5.7	0.1	1.36747	2.08545
5.71	0.1	1.38559	2.08788
5.72	0.1	1.36929	2.07913
5.73	0.1	1.3883	2.06453
5.74	0.1	1.35298	2.07523
5.75	0.1	1.36023	2.06405
5.76	0.1	1.35208	2.08982
5.77	0.1	1.3711	2.07815
5.78	0.1	1.36294	2.06745
5.79	0.1	1.31313	2.05772
5.8	0.1	1.372	2.0655
5.81	0.1	1.37019	2.05724
5.82	0.1	1.39464	2.03827
5.83	0.1	1.36747	2.05042
5.84	0.1	1.35298	2.06648
5.85	0.1	1.35932	2.06939
5.86	0.1	1.33034	2.08593
5.87	0.1	1.38015	2.05821
5.88	0.1	1.35751	2.07426
5.89	0.1	1.38015	2.05918
5.9	0.1	1.32581	2.0655
5.91	0.1	1.33668	2.06453
5.92	0.1	1.36747	2.07426
5.93	0.100995	1.31495	2.04994
5.94	0.101009	1.34664	2.05188
5.95	0.101023	1.35298	2.04945
5.96	0.101037	1.372	2.05286
5.97	0.101052	1.324	2.0441
5.98	0.101067	1.31132	2.04507
5.99	0.101083	1.33668	2.04751
6	0.101098	1.36475	2.03924
6.01	0.101115	1.3403	2.06356
6.02	0.101131	1.36838	2.05967
6.03	0.101148	1.32581	2.06259
6.04	0.101165	1.33215	2.06599
6.05	0.101183	1.34755	2.07767
6.06	0.101201	1.35932	2.0587
6.07	0.101219	1.3566	2.08496
6.08	0.101238	1.34121	2.0587
6.09	0.101258	1.34121	2.05383
6.1	0.101277	1.31313	2.05918
6.11	0.101298	1.34936	2.0621
6.12	0.101318	1.3729	2.06307
6.13	0.10134	1.33306	2.07475
6.14	0.101361	1.35117	2.08253
6.15	0.101384	1.28778	2.05578
6.16	0.101406	1.30498	2.03291
6.17	0.10143	1.35298	2.04118
6.18	0.101454	1.31495	2.03535
6.19	0.101478	1.33306	2.04216
6.2	0.101504	1.30589	2.02319
6.21	0.10153	1.276	2.05821
6.22	0.101556	1.28687	2.07426
6.23	0.101583	1.29049	2.03486
6.24	0.101611	1.31404	2.0548
6.25	0.10164	1.28778	2.03729
6.26	0.10167	1.27057	2.04021
6.27	0.1017	1.35117	2.03632
6.28	0.101731	1.31766	2.03194
6.29	0.101763	1.32672	2.05042
6.3	0.101796	1.3068	2.03632
6.31	0.10183	1.28868	2.05626
6.32	0.101865	1.28415	2.03632
6.33	0.101901	1.27691	2.04848
6.34	0.101937	1.32943	2.0441
6.35	0.101975	1.29864	2.04167
6.36	0.102014	1.31132	2.01005
6.37	0.102055	1.31041	2.04556
6.38	0.102096	1.31766	2.04362
6.39	0.102139	1.31947	2.01248
6.4	0.102183	1.32943	2.04653
6.41	0.102228	1.30408	2.05383
6.42	0.102275	1.31223	2.02805
6.43	0.102323	1.28234	2.05237
6.44	0.102373	1.31404	2.05724
6.45	0.102425	1.34845	2.03486
6.46	0.102478	1.38015	2.04994
6.47	0.102533	1.30226	2.02999
6.48	0.102589	1.3077	2.04216
6.49	0.102648	1.29864	2.03729
6.5	0.102709	1.28778	2.05626
6.51	0.102772	1.32038	2.01686
6.52	0.102837	1.31585	2.04653
6.53	0.102904	1.3068	2.04556
6.54	0.102974	1.33758	2.05042
6.55	0.103046	1.3231	2.03437
6.56	0.103121	1.3068	2.04021
6.57	0.103199	1.29683	2.03924
6.58	0.10328	1.31041	2.03194
6.59	0.103364	1.28143	2.04118
6.6	0.103451	1.30498	2.03048
6.61	0.103541	1.32219	2.04994
6.62	0.103635	1.32853	2.01686
6.63	0.103733	1.31223	2.04897
6.64	0.103835	1.32672	2.04118
6.65	0.103941	1.30408	2.03145
6.66	0.104052	1.31947	2.03243
6.67	0.104167	1.32128	2.04507
6.68	0.104288	1.28415	2.03243
6.69	0.104413	1.32853	2.03194
6.7	0.104544	1.29411	2.02173
6.71	0.104681	1.31495	2.0261
6.72	0.104825	1.28415	2.01492
6.73	0.104975	1.32038	2.01589
6.74	0.105132	1.32219	2.0441
6.75	0.105297	1.3729	2.02513
6.76	0.105469	1.3077	2.04605
6.77	0.105651	1.36929	2.0407
6.78	0.105841	1.33577	2.02805
6.79	0.106041	1.31676	2.03632
6.8	0.106252	1.30951	2.05821
6.81	0.106474	1.37472	2.03632
6.82	0.106708	1.3394	2.03097
6.83	0.106954	1.36566	2.02805
6.84	0.107215	1.35208	2.04848
6.85	0.10749	1.3231	2.04216
6.86	0.107781	1.37019	2.0407
6.87	0.10809	1.34845	2.02513
6.88	0.108417	1.38468	2.04313
6.89	0.108765	1.38196	2.02562
6.9	0.109134	1.40551	2.03486
6.91	0.109528	1.37653	2.04751
6.92	0.109947	1.35751	2.02416
6.93	0.110394	1.38921	2.05042
6.94	0.110872	1.38196	2.06405
6.95	0.111383	1.41457	2.06259
6.96	0.111932	1.39827	2.05626
6.97	0.11252	1.42724	2.0835
6.98	0.113153	1.41547	2.06648
6.99	0.113835	1.38559	2.07037
7	0.114571	1.39646	2.09226
7.01	0.115367	1.41909	2.08156
7.02	0.11623	1.44989	2.10004
7.03	0.117167	1.47887	2.10199
7.04	0.118187	1.44174	2.10588
7.05	0.1193	1.46438	2.0908
7.06	0.120517	1.4508	2.09615
7.07	0.122336	1.49245	2.10879
7.08	0.123811	1.51781	2.14625
7.09	0.125437	1.53411	2.15355
7.1	0.127237	1.54951	2.14722
7.11	0.129234	1.52596	2.11901
7.12	0.13146	1.55494	2.15744
7.13	0.133948	1.54407	2.191
7.14	0.136744	1.60657	2.19197
7.15	0.139897	1.60476	2.18905
7.16	0.143471	1.59026	2.23673
7.17	0.147543	1.61472	2.27418
7.18	0.152208	1.63012	2.27904
7.19	0.157589	1.62197	2.29704
7.2	0.163841	1.58664	2.28002
7.21	0.17117	1.7243	2.31601
7.22	0.179858	1.72159	2.3452
7.23	0.190296	1.73698	2.36173
7.24	0.20304	1.74513	2.36952
7.25	0.218881	1.72521	2.43324
7.26	0.238928	1.76868	2.44442
7.27	0.264689	1.81125	2.46923
7.28	0.298126	1.85472	2.48626
7.29	0.341647	1.81577	2.55971
7.3	0.397997	1.82936	2.57381
7.31	0.469985	1.81759	2.63608
7.32	0.559946	1.84928	2.67888
7.33	0.668628	1.83751	2.69347
7.34	0.792986	1.9	2.75671
7.35	0.9224	1.84838	2.8
7.36	1.03493	1.80581	2.77762
7.37	1.1	1.72521	2.70028
7.38	1.09428	1.72068	2.6998
7.39	1.01999	1.66272	2.69153
7.4	0.903015	1.58121	2.63316
7.41	0.773284	1.58393	2.56117
7.42	0.650912	1.49155	2.47896
7.43	0.545063	1.49879	2.42205
7.44	0.457995	1.42724	2.34763
7.45	0.388607	1.41276	2.29607
7.46	0.33444	1.3068	2.26202
7.47	0.292667	1.3403	2.20365
7.48	0.260582	1.32038	2.18419
7.49	0.235843	1.32038	2.13214
7.5	0.216558	1.30498	2.10053
7.51	0.201284	1.29864	2.0942
7.52	0.188968	1.2923	2.0655
7.53	0.17886	1.27328	2.05918
7.54	0.170433	1.25155	2.0441
7.55	0.163317	1.23615	2.05188
7.56	0.157242	1.28053	2.00908
7.57	0.152012	1.26151	2.02173
7.58	0.147477	1.26694	2.02513
7.59	0.143521	1.23977	2.0227
7.6	0.14005	1.21894	2.0154
7.61	0.13699	1.2434	2.01005
7.62	0.134279	1.23434	2.01784
7.63	0.131869	1.2597	1.99108
7.64	0.129718	1.22619	1.99254
7.65	0.12779	1.26876	1.994
7.66	0.126057	1.26604	1.97357
7.67	0.124495	1.2434	1.99546
7.68	0.123082	1.21985	2.00713
7.69	0.121801	1.22619	2.01394
7.7	0.120637	1.27057	1.99838
7.71	0.119577	1.22257	1.98281
7.72	0.11861	1.21804	1.95947
7.73	0.117725	1.22981	1.97162
7.74	0.116915	1.21079	1.97162
7.75	0.116172	1.23162	1.98184
7.76	0.11549	1.21532	1.96384
7.77	0.114864	1.2271	2.00616
7.78	0.114287	1.22347	1.96822
7.79	0.113756	1.24068	1.99546
7.8	0.113267	1.19902	1.99157
7.81	0.112817	1.22347	1.99643
7.82	0.112402	1.20808	1.98427
7.83	0.11202	1.24068	1.98865
7.84	0.111668	1.22891	1.96725
7.85	0.111345	1.22528	1.97746
7.86	0.111048	1.22528	1.96773
7.87	0.110776	1.21985	1.9799
7.88	0.110527	1.1954	1.97552
7.89	0.110301	1.22257	1.95217
7.9	0.110095	1.22257	1.96482
7.91	0.10991	1.23253	1.98038
7.92	0.109743	1.1963	1.97308
7.93	0.109595	1.18272	1.96871
7.94	0.109464	1.21623	1.95557
7.95	0.109351	1.21804	1.9833
7.96	0.109255	1.24702	1.95363
7.97	0.109175	1.26423	1.95606
7.98	0.109111	1.24702	1.97016
7.99	0.109064	1.19902	1.96044
8	0.109033	1.20898	1.95217
8.01	0.109017	1.22076	1.976
8.02	0.109019	1.24792	1.97698
8.03	0.109037	1.21804	1.98233
8.04	0.109072	1.23253	1.96871
8.05	0.109125	1.21804	1.96676
8.06	0.109195	1.26242	1.96384
8.07	0.109285	1.22347	1.97114
8.08	0.109395	1.22891	1.99205
8.09	0.109526	1.23525	1.96384
8.1	0.109678	1.22076	1.97844
8.11	0.109855	1.22347	1.97211
8.12	0.110057	1.28143	1.95411
8.13	0.110286	1.26966	1.97941
8.14	0.110544	1.23977	2.00324
8.15	0.110835	1.24883	1.97065
8.16	0.11116	1.26966	1.98476
8.17	0.111524	1.25789	1.97941
8.18	0.111931	1.26604	1.9653
8.19	0.112384	1.26513	1.95752
8.2	0.112889	1.24883	1.976
8.21	0.113453	1.25607	1.99303
8.22	0.114082	1.21713	1.9799
8.23	0.114785	1.28778	2.01102
8.24	0.115572	1.28959	1.97211
8.25	0.116453	1.31676	1.99011
8.26	0.117444	1.26332	2.01686
8.27	0.118561	1.28959	1.99984
8.28	0.119823	1.30951	2.02124
8.29	0.121254	1.29864	2.01492
8.3	0.122883	1.28596	2.04362
8.31	0.124746	1.31947	2.04751
8.32	0.126886	1.28778	2.06259
8.33	0.12936	1.28053	2.03924
8.34	0.132237	1.3068	2.07037
8.35	0.135611	1.30317	2.05432
8.36	0.139607	1.31132	2.06648
8.37	0.144401	1.33758	2.1015
8.38	0.150237	1.38559	2.09566
8.39	0.157468	1.3711	2.09566
8.4	0.166586	1.36566	2.12631
8.41	0.178273	1.41004	2.13263
8.42	0.193423	1.37834	2.13798
8.43	0.213157	1.41094	2.1623
8.44	0.238778	1.41185	2.18711
8.45	0.27167	1.42544	2.19927
8.46	0.313076	1.44355	2.21678
8.47	0.363655	1.43993	2.25667
8.48	0.422583	1.43178	2.23332
8.49	0.48591	1.44808	2.23867
8.5	0.544528	1.3874	2.26883
8.51	0.584178	1.37834	2.24888
8.52	0.591417	1.31495	2.22748
8.53	0.563418	1.33849	2.23478
8.54	0.510433	1.32853	2.22699
8.55	0.447499	1.28324	2.18711
8.56	0.386042	1.24068	2.13166
8.57	0.33185	1.26061	2.12485
8.58	0.286752	1.20445	2.07961
8.59	0.250538	1.20717	2.06988
8.6	0.222125	1.1963	2.04021
8.61	0.20015	1.19268	2.01297
8.62	0.183261	1.1791	2.01492
8.63	0.170255	1.16913	1.99059
8.64	0.160146	1.18543	1.98622
8.65	0.152172	1.15917	1.9619
8.66	0.145768	1.1637	1.97503
8.67	0.140532	1.18543	1.96482
8.68	0.13618	1.16642	1.92979
8.69	0.132512	1.17819	1.95898
8.7	0.129385	1.13925	1.95557
8.71	0.126695	1.18272	1.9366
8.72	0.124363	1.12294	1.93417
8.73	0.122328	1.12113	1.95168
8.74	0.120542	1.16098	1.94633
8.75	0.118966	1.13291	1.93417
8.76	0.117568	1.15102	1.93417
8.77	0.116323	1.15374	1.91715
8.78	0.115209	1.16098	1.92396
8.79	0.114209	1.15011	1.91715
8.8	0.113308	1.15826	1.9405
8.81	0.112493	1.15464	1.93368
8.82	0.111753	1.13109	1.93466
8.83	0.110101	1.15283	1.90061
8.84	0.109499	1.13925	1.91374
8.85	0.10895	1.14921	1.92687
8.86	0.108446	1.14287	1.94536
8.87	0.107984	1.13291	1.93758
8.88	0.107558	1.132	1.93076
8.89	0.107165	1.13019	1.94341
8.9	0.106802	1.12113	1.93125
8.91	0.106466	1.13109	1.93222
8.92	0.106154	1.12747	1.91471
8.93	0.105864	1.12566	1.93417
8.94	0.105593	1.12113	1.91325
8.95	0.105341	1.1157	1.91374
8.96	0.105106	1.15826	1.92396
8.97	0.104886	1.14377	1.93222
8.98	0.104679	1.14468	1.9225
8.99	0.104486	1.14559	1.91812
9	0.104304	1.08672	1.93368
9.01	0.104133	1.11751	1.90255
9.02	0.103972	1.15826	1.90888
9.03	0.10382	1.15193	1.91228
9.04	0.103677	1.10845	1.91909
9.05	0.103541	1.14106	1.91082
9.06	0.103413	1.12928	1.90936
9.07	0.103292	1.14559	1.9332
9.08	0.103177	1.11842	1.92979
9.09	0.103068	1.12294	1.90888
9.1	0.102964	1.11842	1.94147
9.11	0.102866	1.10936	1.90693
9.12	0.102772	1.10845	1.90353
9.13	0.102683	1.10755	1.91179
9.14	0.102598	1.08581	1.91374
9.15	0.102517	1.12113	1.89915
9.16	0.10244	1.11751	1.88845
9.17	0.102366	1.10392	1.91423
9.18	0.102296	1.15283	1.90985
9.19	0.102228	1.10755	1.90985
9.2	0.102164	1.12023	1.90596
9.21	0.102102	1.11026	1.90693
9.22	0.102043	1.14559	1.91715
9.23	0.101986	1.11842	1.88942
9.24	0.101932	1.1166	1.88602
9.25	0.10188	1.12928	1.91131
9.26	0.10183	1.1003	1.8724
9.27	0.101782	1.13381	1.90158
9.28	0.101736	1.10664	1.90255
9.29	0.101691	1.07766	1.92007
9.3	0.101649	1.11208	1.92396
9.31	0.101607	1.07766	1.91131
9.32	0.101568	1.12566	1.89915
9.33	0.10153	1.11389	1.90839
9.34	0.101493	1.07494	1.89477
9.35	0.101457	1.08672	1.9152
9.36	0.101423	1.09849	1.90061
9.37	0.10139	1.11479	1.89282
9.38	0.101358	1.06136	1.89282
9.39	0.101327	1.07857	1.89818
9.4	0.101297	1.12023	1.89915
9.41	0.101269	1.10664	1.92152
9.42	0.101241	1.08038	1.8972
9.43	0.101214	1.10755	1.87872
9.44	0.101188	1.08128	1.89526
9.45	0.101162	1.08943	1.86315
9.46	0.101138	1.09487	1.8831
9.47	0.101114	1.12385	1.89039
9.48	0.101091	1.12113	1.89526
9.49	0.101069	1.1157	1.89137
9.5	0.101048	1.11208	1.88066
9.51	0.101027	1.10936	1.89574
9.52	0.101006	1.07676	1.89282
9.53	0.100987	1.12113	1.88796
9.54	0.100967	1.12657	1.88115
9.55	0.100949	1.1003	1.87726
9.56	0.100931	1.08672	1.89234
9.57	0.100913	1.08219	1.88991
9.58	0.100896	1.08581	1.89428
9.59	0.10088	1.10936	1.89039
9.6	0.100863	1.08762	1.89282
9.61	0.100848	1.09306	1.8865
9.62	0.100832	1.07042	1.89574
9.63	0.100818	1.09215	1.88407
9.64	0.100803	1.08943	1.8831
9.65	0.100789	1.12294	1.8685
9.66	0.100775	1.09306	1.88261
9.67	0.100762	1.10936	1.87142
9.68	0.100749	1.07585	1.88747
9.69	0.100736	1.09125	1.90012
9.7	0.100724	1.06589	1.88407
9.71	0.100712	1.09487	1.88504
9.72	0.1007	1.06951	1.87191
9.73	0.100689	1.08853	1.89428
9.74	0.100677	1.07766	1.89866
9.75	0.100666	1.10211	1.87483
9.76	0.100656	1.08038	1.89623
9.77	0.100645	1.06317	1.89428
9.78	0.100635	1.08128	1.87337
9.79	0.100625	1.08491	1.8758
9.8	0.100616	1.09396	1.87872
9.81	0.100606	1.11117	1.8758
9.82	0.100597	1.08581	1.90061
9.83	0.100588	1.10483	1.88115
9.84	0.100579	1.08309	1.88358
9.85	0.10057	1.0686	1.88066
9.86	0.100562	1.09306	1.87094
9.87	0.100554	1.07042	1.86559
9.88	0.100546	1.09034	1.89137
9.89	0.100538	1.08672	1.86802
9.9	0.10053	1.09034	1.87337
9.91	0.100522	1.07223	1.88845
9.92	0.100515	1.09034	1.86413
9.93	0.100508	1.05683	1.87337
9.94	0.100501	1.06498	1.86704
9.95	0.100494	1.07132	1.8544
9.96	0.100487	1.09215	1.87094
9.97	0.1	1.07676	1.87921
9.98	0.1	1.08943	1.86899
9.99	0.1	1.07404	1.88018
10	0.1	1.06589	1.85488
10.01	0.1	1.06589	1.88115
10.02	0.1	1.12294	1.87823
10.03	0.1	1.07042	1.87921
10.04	0.1	1.06679	1.87775
10.05	0.1	1.09849	1.88164
10.06	0.1	1.07857	1.89477
10.07	0.1	1.07132	1.89185
10.08	0.1	1.04959	1.88456
10.09	0.1	1.07404	1.86802
10.1	0.1	1.06951	1.87337
10.11	0.1	1.08309	1.8685
10.12	0.1	1.0514	1.85926
10.13	0.1	1.09125	1.87337
10.14	0.1	1.04506	1.85975
10.15	0.1	1.06226	1.88164
10.16	0.1	1.08128	1.87434
10.17	0.1	1.03962	1.87288
10.18	0.1	1.10121	1.87337
10.19	0.1	1.0677	1.86996
10.2	0.1	1.05321	1.86267
10.21	0.1	1.07042	1.87775
10.22	0.1	1.06498	1.85537
10.23	0.1	1.09849	1.85878
10.24	0.1	1.07857	1.85197
10.25	0.1	1.084	1.86656
10.26	0.1	1.05411	1.86899
10.27	0.1	1.05593	1.8578
10.28	0.1	1.0686	1.86607
10.29	0.1	1.04506	1.87142
10.3	0.1	1.06045	1.87045
10.31	0.1	1.08943	1.86121
10.32	0.1	1.06408	1.85878
10.33	0.1	1.06136	1.86023
10.34	0.1	1.04777	1.87142
10.35	0.1	1.07585	1.85294
10.36	0.1	1.08309	1.8758
10.37	0.1	1.04868	1.87775
10.38	0.1	1.0686	1.85829
10.39	0.1	1.04687	1.85878
10.4	0.1	1.08038	1.8685
10.41	0.1	1.07223	1.86948
10.42	0.1	1.0514	1.85002
10.43	0.1	1.04777	1.86753
10.44	0.1	1.08219	1.86656
10.45	0.1	1.05593	1.8758
10.46	0.1	1.05321	1.87434
10.47	0.1	1.05593	1.86218
10.48	0.1	1.0514	1.8437
10.49	0.1	1.07676	1.85002
10.5	0.1	1.06679	1.85829
10.51	0.1	1.04959	1.86461
10.52	0.1	1.06045	1.85197
10.53	0.1	1.04596	1.87677
10.54	0.1	1.04777	1.85829
10.55	0.1	1.05502	1.87434
10.56	0.1	1.04687	1.87385
10.57	0.1	1.03691	1.86461
10.58	0.1	1.05049	1.85294
10.59	0.1	1.03328	1.85148
10.6	0.1	1.04777	1.85878
10.61	0.100083	1.05864	1.85197
10.62	0.100085	1.05683	1.86948
10.63	0.100086	1.04234	1.88602
10.64	0.100087	1.0523	1.86996
10.65	0.100088	1.05049	1.84175
10.66	0.100089	1.04687	1.84613
10.67	0.100091	1.05593	1.8471
10.68	0.100092	1.05049	1.85878
10.69	0.100093	1.0351	1.85683
10.7	0.100095	1.06679	1.84418
10.71	0.100096	1.05502	1.86413
10.72	0.100098	1.01608	1.86169
10.73	0.100099	1.04506	1.86656
10.74	0.100101	1.0351	1.85245
10.75	0.100102	1.05411	1.83591
10.76	0.100104	1.04868	1.85829
10.77	0.100105	1.04325	1.84224
10.78	0.100107	1.02694	1.85975
10.79	0.100109	1.07676	1.86948
10.8	0.10011	1.03872	1.84807
10.81	0.100112	1.0523	1.86899
10.82	0.100114	1.0523	1.84175
10.83	0.100116	1.06317	1.85342
10.84	0.100118	1.07404	1.85926
10.85	0.10012	1.03147	1.85051
10.86	0.100122	1.08219	1.86996
10.87	0.100124	1.03057	1.85634
10.88	0.100126	1.04415	1.85537
10.89	0.100128	1.02966	1.86072
10.9	0.10013	1.04053	1.84467
10.91	0.100133	1.05864	1.85245
10.92	0.100135	1.04415	1.85634
10.93	0.100137	1.03328	1.84759
10.94	0.10014	1.04415	1.83348
10.95	0.100142	1.04868	1.83543
10.96	0.100145	1.03962	1.85245
10.97	0.100148	1.05411	1.84029
10.98	0.10015	1.02513	1.85002
10.99	0.100153	1.04234	1.82375
11	0.100156	1.04506	1.83883
11.01	0.100159	1.06226	1.84126
11.02	0.100162	1.04506	1.82375
11.03	0.100165	1.03872	1.83445
11.04	0.100169	1.03691	1.84662
11.05	0.100172	1.02513	1.84418
11.06	0.100176	1.04777	1.84029
11.07	0.100179	1.02604	1.83008
11.08	0.100183	1.00974	1.84467
11.09	0.100187	1.02785	1.85683
11.1	0.100191	1.05864	1.84759
11.11	0.100195	1.02966	1.8578
11.12	0.100199	1.03419	1.84807
11.13	0.100203	1.02694	1.8291
11.14	0.100207	1.0351	1.85051
11.15	0.100212	1.02785	1.84662
11.16	0.100217	1.02332	1.85245
11.17	0.100222	1.04506	1.85391
11.18	0.100227	1.05411	1.85197
11.19	0.100232	1.04325	1.85294
11.2	0.100237	1.0514	1.85829
11.21	0.100243	1.02151	1.82521
11.22	0.100249	1.03872	1.82278
11.23	0.100255	1.02332	1.8364
11.24	0.100261	1.03238	1.83883
11.25	0.100268	1.03781	1.84516
11.26	0.100274	1.04959	1.84078
11.27	0.100281	1.02151	1.84078
11.28	0.100289	1.03872	1.83591
11.29	0.100296	1.04596	1.83835
11.3	0.100304	1.04325	1.84662
11.31	0.100312	1.02694	1.8257
11.32	0.100321	1.05049	1.82229
11.33	0.10033	1.02151	1.84175
11.34	0.100339	1.03781	1.83786
11.35	0.100349	1.02423	1.84856
11.36	0.100359	1.03057	1.85634
11.37	0.100369	1.04506	1.84759
11.38	0.10038	1.0351	1.84418
11.39	0.100391	1.01517	1.84175
11.4	0.100403	1.00521	1.8544
11.41	0.100416	1.03962	1.85099
11.42	0.100429	1.04687	1.85342
11.43	0.100443	1.02513	1.83883
11.44	0.100457	1.05411	1.84905
11.45	0.100472	1.0351	1.84807
11.46	0.100488	1.036	1.833
11.47	0.100505	1.04234	1.83835
11.48	0.100522	1.04415	1.84224
11.49	0.100541	1.03962	1.85294
11.5	0.10056	1.02694	1.83397
11.51	0.100581	1.0206	1.83105
11.52	0.100602	1.02604	1.83786
11.53	0.100625	1.03328	1.82521
11.54	0.10065	1.0197	1.84662
11.55	0.100675	1.02332	1.83105
11.56	0.100703	1.03691	1.84613
11.57	0.100731	1.03781	1.83154
11.58	0.100762	1.0351	1.82327
11.59	0.100795	1.02785	1.83202
11.6	0.10083	1.02694	1.82181
11.61	0.100867	1.03238	1.83348
11.62	0.100907	1.0206	1.83981
11.63	0.100949	1.04234	1.83737
11.64	0.100995	1.00793	1.84467
11.65	0.101043	1.02604	1.84126
11.66	0.101096	1.00974	1.83056
11.67	0.101152	1.00521	1.82473
11.68	0.101214	1.04143	1.82764
11.69	0.10128	1.03328	1.83154
11.7	0.101351	1.01698	1.82862
11.71	0.101429	1.036	1.83543
11.72	0.101513	1.05049	1.84078
11.73	0.101605	1.0206	1.8364
11.74	0.101706	1.02242	1.84953
11.75	0.101816	1.00159	1.84564
11.76	0.101937	1.00883	1.84078
11.77	0.102071	1.04415	1.81451
11.78	0.102219	1.01155	1.83105
11.79	0.102383	1.04687	1.84953
11.8	0.102566	1.04325	1.86072
11.81	0.102771	1.04506	1.83737
11.82	0.103	1.01517	1.84126
11.83	0.103259	1.05049	1.84905
11.84	0.103552	1.06679	1.83737
11.85	0.103886	1.01879	1.82959
11.86	0.104268	1.03962	1.83154
11.87	0.104708	1.03238	1.83591
11.88	0.105219	1.04234	1.83397
11.89	0.105816	1.0206	1.83932
11.9	0.106524	1.04143	1.83348
11.91	0.107371	1.04596	1.82521
11.92	0.108404	1.0206	1.83883
11.93	0.109683	1.04325	1.8437
11.94	0.111297	1.0514	1.83737
11.95	0.113366	1.06408	1.85488
11.96	0.116048	1.05049	1.85148
11.97	0.11954	1.04143	1.85926
11.98	0.124069	1.0677	1.84807
11.99	0.129871	1.04143	1.85829
12	0.137156	1.05411	1.8758
12.01	0.146019	1.03328	1.85586
12.02	0.156281	1.03057	1.87094
12.03	0.167187	1.05683	1.86121
12.04	0.177069	1.05321	1.85975
12.05	0.183423	1.03328	1.86315
12.06	0.184045	1.04959	1.85488
12.07	0.178693	1.02332	1.83154
12.08	0.169296	1.01336	1.84564
12.09	0.158427	1.02604	1.8364
12.1	0.147954	1.00793	1.8291
12.11	0.138786	1.03781	1.83154
12.12	0.131191	1.01517	1.81451
12.13	0.125109	1.02694	1.81986
12.14	0.120347	1.02242	1.8257
12.15	0.116669	0.999774	1.8184
12.16	0.113842	1.00974	1.82862
12.17	0.111666	1.02604	1.83397
12.18	0.109972	1.03962	1.82083
12.19	0.108635	1.0206	1.83154
12.2	0.10756	1.01789	1.84662
12.21	0.106679	1.01336	1.82619
12.22	0.105947	1.03962	1.83251
12.23	0.105329	1.02151	1.82716
12.24	0.104803	1.01245	1.83835
12.25	0.10435	0.988906	1.82764
12.26	0.103957	1.02332	1.83056
12.27	0.103615	0.981661	1.82764
12.28	0.103314	0.986189	1.84078
12.29	0.103049	1.00974	1.82083
12.3	0.102814	1.00068	1.81597
12.31	0.102605	0.981661	1.82375
12.32	0.102418	1.02151	1.815
12.33	0.10225	1.00249	1.81062
12.34	0.102099	1.00249	1.82083
12.35	0.101963	1.01517	1.8291
12.36	0.101839	1.03328	1.80624
12.37	0.101727	1.01698	1.81938
12.38	0.101624	1.02694	1.81305
12.39	0.101531	0.977132	1.82229
12.4	0.101445	1.00159	1.81938
12.41	0.101366	1.0197	1.81111
12.42	0.101293	0.988	1.79846
12.43	0.101226	1.00159	1.80332
12.44	0.101164	0.959925	1.8184
12.45	0.101107	1.00702	1.81013
12.46	0.101053	1.01064	1.83251
12.47	0.101004	0.969887	1.82473
12.48	0.100958	1.01064	1.82132
12.49	0.100915	1.0206	1.81938
12.5	0.100874	0.993434	1.82278
12.51	0.100837	1.01336	1.815
12.52	0.100802	1.01064	1.81257
12.53	0.100768	1.00793	1.82327
12.54	0.100737	1.02876	1.81597
12.55	0.100708	1.01155	1.79797
12.56	0.100681	0.999774	1.81743
12.57	0.100655	1.00521	1.815
12.58	0.10063	1.01789	1.8291
12.59	0.100607	1.03057	1.8257
12.6	0.100585	1.00068	1.81646
12.61	0.100564	1.00702	1.81646
12.62	0.100545	1.00159	1.83348
12.63	0.100526	1.01336	1.81889
12.64	0.100508	1.01245	1.80527
12.65	0.100491	1.0043	1.81694
12.66	0.100475	0.986189	1.82327
12.67	0.10046	0.964453	1.82375
12.68	0.100446	1.01336	1.82764
12.69	0.100432	0.986189	1.81646
12.7	0.100434	0.986189	1.80819
12.71	0.100422	0.991623	1.81354
12.72	0.10041	0.963548	1.81938
12.73	0.100398	0.993434	1.81402
12.74	0.100388	0.99434	1.80089
12.75	0.100377	1.01608	1.81208
12.76	0.100367	0.989812	1.80381
12.77	0.100358	0.975321	1.82424
12.78	0.100349	0.979849	1.81646
12.79	0.10034	1.0034	1.7936
12.8	0.100332	0.997963	1.79846
12.81	0.100324	0.968076	1.80624
12.82	0.100316	0.978038	1.81208
12.83	0.100309	0.99434	1.81062
12.84	0.100302	0.997963	1.8077
12.85	0.100295	0.991623	1.79846
12.86	0.100289	0.984378	1.79797
12.87	0.100283	0.993434	1.81305
12.88	0.100277	0.983472	1.81354
12.89	0.100271	0.989812	1.82716
12.9	0.100265	1.01245	1.8077
12.91	0.10026	0.996151	1.82229
12.92	0.100255	0.99434	1.81013
12.93	0.10025	0.96717	1.79311
12.94	0.100245	0.986189	1.80867
12.95	0.100241	0.993434	1.80089
12.96	0.100236	1.01879	1.80673
12.97	0.100232	0.996151	1.80867
12.98	0.100228	0.978038	1.81111
12.99	0.100224	0.987095	1.82521
13	0.10022	0.987095	1.82083
13.01	0.100217	1.00159	1.82181
13.02	0.100213	0.995246	1.80624
13.03	0.10021	1.01608	1.8077
13.04	0.100206	0.995246	1.81354
13.05	0.100203	0.971699	1.81159
13.06	0.1002	0.972604	1.82813
13.07	0.100198	0.992529	1.79943
13.08	0.100195	1.00249	1.79846
13.09	0.100192	0.983472	1.81208
13.1	0.10019	0.975321	1.78387
13.11	0.100187	0.992529	1.78484
13.12	0.100185	1.01879	1.8043
13.13	0.100183	0.978038	1.80624
13.14	0.10018	0.99434	1.80819
13.15	0.100178	0.979849	1.79992
13.16	0.100176	0.990717	1.80527
13.17	0.100175	0.984378	1.81451
13.18	0.100173	0.960831	1.81938
13.19	0.100171	0.95268	1.79165
13.2	0.10017	0.978944	1.82132
13.21	0.100168	0.977132	1.80916
13.22	0.100167	0.986189	1.82083
13.23	0.100165	1.01426	1.80819
13.24	0.100164	0.993434	1.8043
13.25	0.100163	0.993434	1.81062
13.26	0.100162	0.97351	1.80186
13.27	0.100161	0.965359	1.80138
13.28	0.10016	0.984378	1.79943
13.29	0.100159	0.968982	1.80916
13.3	0.100158	0.984378	1.80284
13.31	0.100157	0.96717	1.8043
13.32	0.100157	0.985283	1.79019
13.33	0.100156	0.988	1.81111
13.34	0.100178	0.969887	1.81062
13.35	0.100178	0.993434	1.8043
13.36	0.100178	0.993434	1.79846
13.37	0.100178	0.964453	1.8043
13.38	0.100178	0.978944	1.79797
13.39	0.100178	0.995246	1.78192
13.4	0.100179	0.993434	1.80138
13.41	0.100179	0.984378	1.82083
13.42	0.10018	0.975321	1.78873
13.43	0.100181	0.988906	1.82327
13.44	0.100182	0.996151	1.79505
13.45	0.100182	0.965359	1.78824
13.46	0.100184	0.966265	1.7936
13.47	0.100185	0.970793	1.80381
13.48	0.100186	0.972604	1.79116
13.49	0.100188	0.949963	1.7897
13.5	0.100189	0.959019	1.8077
13.51	0.100108	0.96717	1.78873
13.52	0.100111	0.988906	1.79554
13.53	0.100115	1.0043	1.7936
13.54	0.100118	0.957208	1.79895
13.55	0.100121	1.0034	1.79457
13.56	0.100125	0.972604	1.77803
13.57	0.100129	0.99434	1.80381
13.58	0.100133	0.95268	1.79554
13.59	0.100137	0.976227	1.79019
13.6	0.100141	0.984378	1.79214
13.61	0.100146	0.974416	1.81013
13.62	0.100151	0.958114	1.79165
13.63	0.100156	0.955397	1.797
13.64	0.100161	0.959019	1.79165
13.65	0.100167	0.969887	1.78338
13.66	0.100173	0.970793	1.7863
13.67	0.100179	0.962642	1.79554
13.68	0.100186	0.961736	1.77754
13.69	0.100193	0.95268	1.78241
13.7	0.100201	0.961736	1.7936
13.71	0.100209	0.979849	1.81062
13.72	0.100218	0.971699	1.79797
13.73	0.100227	0.998868	1.79651
13.74	0.100237	0.971699	1.78873
13.75	0.100247	0.993434	1.7863
13.76	0.100259	0.984378	1.80381
13.77	0.100271	0.980755	1.79943
13.78	0.100284	0.972604	1.79797
13.79	0.100298	0.962642	1.80624
13.8	0.100314	0.969887	1.7897
13.81	0.100331	0.971699	1.79214
13.82	0.100349	0.978944	1.79311
13.83	0.100369	0.958114	1.78679
13.84	0.10039	0.965359	1.78581
13.85	0.100414	0.978038	1.7863
13.86	0.10044	0.968076	1.7863
13.87	0.100469	0.953585	1.78143
13.88	0.1005	0.953585	1.78679
13.89	0.100536	0.971699	1.79214
13.9	0.100575	1.00249	1.78192
13.91	0.100619	0.979849	1.80916
13.92	0.100668	0.974416	1.797
13.93	0.100724	0.963548	1.79846
13.94	0.100787	0.998868	1.79116
13.95	0.10086	1.00159	1.7936
13.96	0.100943	1.01426	1.79797
13.97	0.101039	0.984378	1.79116
13.98	0.101152	0.995246	1.79457
13.99	0.101284	0.988906	1.80186
14	0.101443	0.99434	1.79603
14.01	0.101635	1.01426	1.79749
14.02	0.101873	1.02151	1.80186
14.03	0.102172	0.993434	1.80381
14.04	0.102555	1.02332	1.80819
14.05	0.10305	0.99434	1.80138
14.06	0.103694	1.0043	1.81938
14.07	0.104529	1.01608	1.82181
14.08	0.105599	0.982566	1.8184
14.09	0.106945	1.02151	1.8364
14.1	0.108587	1.02332	1.80624
14.11	0.110496	1.0043	1.80332
14.12	0.112542	0.985283	1.82716
14.13	0.114427	0.970793	1.81402
14.14	0.115688	0.997057	1.81743
14.15	0.115896	0.985283	1.83835
14.16	0.114973	0.976227	1.81013
14.17	0.113255	0.990717	1.81354
14.18	0.111229	0.996151	1.80527
14.19	0.109257	0.989812	1.80284
14.2	0.107522	0.987095	1.79943
14.21	0.106081	0.968076	1.79262
14.22	0.104926	0.950868	1.79165
14.23	0.104022	0.971699	1.79505
14.24	0.103324	0.984378	1.79262
14.25	0.10279	0.988	1.78046
14.26	0.10238	0.954491	1.76636
14.27	0.102064	0.960831	1.78776
14.28	0.101816	0.971699	1.7863
14.29	0.101618	0.988906	1.77608
14.3	0.101459	0.978038	1.80673
14.31	0.101328	0.968982	1.79797
14.32	0.10122	0.969887	1.77803
14.33	0.10113	0.95268	1.7936
14.34	0.101054	0.960831	1.79408
14.35	0.10099	0.959019	1.79262
14.36	0.100937	0.947246	1.78824
14.37	0.100893	0.953585	1.77268
14.38	0.100856	0.937284	1.77608
14.39	0.100826	0.959925	1.77608
14.4	0.100802	0.96717	1.77998
14.41	0.100783	0.957208	1.78873
14.42	0.10077	0.938189	1.79505
14.43	0.100761	0.926416	1.80089
14.44	0.100756	0.939095	1.80819
14.45	0.100756	0.971699	1.78387
14.46	0.100761	0.965359	1.77754
14.47	0.100769	0.963548	1.77998
14.48	0.100782	0.953585	1.79165
14.49	0.1008	0.948151	1.77949
14.5	0.100822	0.971699	1.77219
14.51	0.10085	0.960831	1.77754
14.52	0.100883	0.940001	1.79068
14.53	0.100923	0.961736	1.77803
14.54	0.10097	0.968076	1.76976
14.55	0.101024	0.954491	1.779
14.56	0.101088	0.944529	1.77025
14.57	0.101163	0.978944	1.78046
14.58	0.10125	0.974416	1.77754
14.59	0.101352	0.948151	1.77608
14.6	0.101471	0.990717	1.77317
14.61	0.101613	0.958114	1.7756
14.62	0.101781	0.978944	1.77754
14.63	0.101983	0.976227	1.78679
14.64	0.102229	0.969887	1.78727
14.65	0.102534	0.953585	1.78338
14.66	0.102918	0.980755	1.79019
14.67	0.10341	0.976227	1.79603
14.68	0.104048	0.992529	1.79068
14.69	0.104879	0.982566	1.779
14.7	0.105961	0.963548	1.80041
14.71	0.107355	0.978038	1.81111
14.72	0.109119	0.972604	1.80332
14.73	0.111292	0.978944	1.79262
14.74	0.113856	1.00068	1.79895
14.75	0.116675	0.91917	1.8077
14.76	0.119396	0.962642	1.8043
14.77	0.121422	0.971699	1.79068
14.78	0.122103	0.965359	1.79846
14.79	0.121177	0.938189	1.81062
14.8	0.118993	0.942718	1.79895
14.81	0.116218	0.949963	1.80624
14.82	0.113417	0.949963	1.79797
14.83	0.110903	0.948151	1.79992
14.84	0.108788	0.936378	1.78727
14.85	0.107079	0.963548	1.78873
14.86	0.105732	0.945435	1.78922
14.87	0.104687	0.954491	1.77122
14.88	0.103884	0.915548	1.77317
14.89	0.103266	0.921887	1.78435
14.9	0.102786	0.924604	1.76441
14.91	0.10241	0.920076	1.77171
14.92	0.102108	0.933661	1.78727
14.93	0.101863	0.945435	1.76441
14.94	0.101659	0.947246	1.77608
14.95	0.101488	0.936378	1.76927
14.96	0.101343	0.948151	1.77462
14.97	0.101218	0.921887	1.77462
14.98	0.101109	0.930038	1.7756
14.99	0.101015	0.943623	1.75809
15	0.100932	0.960831	1.77073
15.01	0.100859	0.928227	1.76636
15.02	0.100795	0.937284	1.77317
15.03	0.100737	0.940906	1.76295
15.04	0.100686	0.924604	1.77268
15.05	0.10064	0.924604	1.75955
15.06	0.100598	0.950868	1.75955
15.07	0.100561	0.942718	1.77998
15.08	0.100527	0.928227	1.77219
15.09	0.100496	0.960831	1.77803
15.1	0.100467	0.929133	1.76927
15.11	0.100442	0.932755	1.78095
15.12	0.100418	0.947246	1.77462
15.13	0.100396	0.930944	1.77852
15.14	0.100376	0.932755	1.7649
15.15	0.100357	0.91917	1.78289
15.16	0.10034	0.959925	1.77365
15.17	0.100324	0.951774	1.76052
15.18	0.100309	0.935472	1.75906
15.19	0.100296	0.923699	1.76976
15.2	0.100283	0.93185	1.7576
15.21	0.100271	0.929133	1.76392
15.22	0.100259	0.924604	1.77365
15.23	0.100249	0.930944	1.77073
15.24	0.100239	0.942718	1.76879
15.25	0.10023	0.932755	1.76927
15.26	0.100221	0.933661	1.76782
15.27	0.100213	0.948151	1.74982
15.28	0.100205	0.920982	1.77706
15.29	0.100198	0.924604	1.76149
15.3	0.100191	0.930944	1.75906
15.31	0.100184	0.959925	1.75711
15.32	0.100178	0.954491	1.76733
15.33	0.100172	0.936378	1.76733
15.34	0.100166	0.923699	1.76538
15.35	0.100161	0.929133	1.7503
15.36	0.100156	0.933661	1.75906
15.37	0.100151	0.933661	1.77803
15.38	0.100147	0.915548	1.75274
15.39	0.100142	0.928227	1.76538
15.4	0.100138	0.959925	1.76782
15.41	0.100134	0.924604	1.76246
15.42	0.10013	0.932755	1.77219
15.43	0.100127	0.945435	1.76101
15.44	0.100123	0.941812	1.77122
15.45	0.10012	0.92551	1.76733
15.46	0.100117	0.936378	1.76927
15.47	0.100113	0.930038	1.77608
15.48	0.100111	0.93185	1.75517
15.49	0.100108	0.921887	1.74982
15.5	0.100105	0.936378	1.75711
15.51	0.100102	0.930944	1.76879
15.52	0.1001	0.937284	1.76392
15.53	0.100097	0.920076	1.76149
15.54	0.100095	0.938189	1.75663
15.55	0.100093	0.934567	1.75468
15.56	0.100091	0.922793	1.75274
15.57	0.100089	0.93185	1.76052
15.58	0.100087	0.945435	1.77317
15.59	0.100085	0.949057	1.76052
15.6	0.100067	0.912831	1.77025
15.61	0.100066	0.902868	1.75955
15.62	0.100064	0.921887	1.75565
15.63	0.100063	0.92551	1.75955
15.64	0.100099	0.934567	1.76052
15.65	0.100099	0.95268	1.7503
15.66	0.100098	0.928227	1.76733
15.67	0.100097	0.908302	1.76246
15.68	0.100096	0.920982	1.76295
15.69	0.100096	0.949963	1.76441
15.7	0.100095	0.945435	1.75711
15.71	0.100095	0.933661	1.74593
15.72	0.100094	0.936378	1.74641
15.73	0.100094	0.935472	1.75128
15.74	0.100093	0.939095	1.74009
15.75	0.100093	0.944529	1.75614
15.76	0.100093	0.935472	1.75565
15.77	0.100092	0.93185	1.76198
15.78	0.100092	0.913736	1.76684
15.79	0.100092	0.93185	1.76003
15.8	0.100092	0.951774	1.75711
15.81	0.100092	0.935472	1.74884
15.82	0.100092	0.930944	1.76684
15.83	0.100092	0.905585	1.7576
15.84	0.100092	0.911925	1.76636
15.85	0.100092	0.951774	1.76782
15.86	0.100092	0.932755	1.76587
15.87	0.100092	0.910114	1.75809
15.88	0.100092	0.937284	1.74982
15.89	0.100093	0.903774	1.75809
15.9	0.100093	0.921887	1.75468
15.91	0.100093	0.942718	1.75857
15.92	0.100094	0.920982	1.74982
15.93	0.100094	0.951774	1.77414
15.94	0.100095	0.934567	1.75371
15.95	0.100095	0.930944	1.75468
15.96	0.100096	0.927321	1.7542
15.97	0.100096	0.916453	1.75128
15.98	0.100097	0.90468	1.7542
15.99	0.100098	0.933661	1.74349
16	0.100098	0.951774	1.75711
16.01	0.100099	0.930038	1.75225
16.02	0.1001	0.935472	1.75322
16.03	0.100101	0.933661	1.74398
16.04	0.100102	0.924604	1.7469
16.05	0.100103	0.95268	1.75614
16.06	0.100104	0.903774	1.7542
16.07	0.100105	0.936378	1.76879
16.08	0.100106	0.921887	1.7469
16.09	0.100107	0.940906	1.7542
16.1	0.100108	0.923699	1.77754
16.11	0.10011	0.933661	1.75565
16.12	0.100111	0.937284	1.75955
16.13	0.100112	0.92551	1.74739
16.14	0.100114	0.933661	1.74495
16.15	0.100115	0.907397	1.73231
16.16	0.100117	0.927321	1.74447
16.17	0.100119	0.911019	1.7469
16.18	0.100121	0.912831	1.75176
16.19	0.100122	0.927321	1.75857
16.2	0.100124	0.940906	1.75176
16.21	0.100126	0.951774	1.74544
16.22	0.100129	0.929133	1.76587
16.23	0.100109	0.917359	1.75565
16.24	0.100112	0.917359	1.74787
16.25	0.100115	0.915548	1.74252
16.26	0.100117	0.920076	1.74641
16.27	0.10012	0.917359	1.75128
16.28	0.100123	0.912831	1.75322
16.29	0.100126	0.909208	1.76538
16.3	0.10013	0.91917	1.75176
16.31	0.100133	0.927321	1.74106
16.32	0.100136	0.949057	1.75176
16.33	0.10014	0.926416	1.74739
16.34	0.100144	0.903774	1.7542
16.35	0.100148	0.924604	1.76344
16.36	0.100152	0.912831	1.7503
16.37	0.100156	0.909208	1.74398
16.38	0.100161	0.922793	1.73863
16.39	0.100165	0.922793	1.74203
16.4	0.10017	0.916453	1.73571
16.41	0.100175	0.916453	1.7576
16.42	0.100181	0.918265	1.7576
16.43	0.100186	0.920076	1.75322
16.44	0.100192	0.924604	1.74787
16.45	0.100198	0.908302	1.74933
16.46	0.100204	0.907397	1.74447
16.47	0.100211	0.917359	1.74982
16.48	0.100218	0.912831	1.74641
16.49	0.100226	0.928227	1.74349
16.5	0.100233	0.928227	1.74933
16.51	0.100241	0.93185	1.7542
16.52	0.10025	0.920982	1.75079
16.53	0.100259	0.917359	1.74495
16.54	0.100269	0.903774	1.74787
16.55	0.100279	0.92551	1.74544
16.56	0.10029	0.915548	1.75614
16.57	0.100301	0.941812	1.75176
16.58	0.100313	0.89834	1.74836
16.59	0.100326	0.915548	1.74495
16.6	0.100339	0.885661	1.7396
16.61	0.100353	0.903774	1.74544
16.62	0.100369	0.921887	1.7396
16.63	0.100385	0.945435	1.75468
16.64	0.100402	0.906491	1.74787
16.65	0.100421	0.915548	1.74155
16.66	0.100441	0.935472	1.7503
16.67	0.100462	0.920982	1.75322
16.68	0.100485	0.899246	1.75614
16.69	0.10051	0.920982	1.7576
16.7	0.100537	0.918265	1.74495
16.71	0.100566	0.92551	1.77025
16.72	0.100597	0.905585	1.74544
16.73	0.10063	0.923699	1.75322
16.74	0.100667	0.928227	1.75274
16.75	0.100707	0.889283	1.74933
16.76	0.100751	0.918265	1.75225
16.77	0.100798	0.902868	1.74787
16.78	0.100851	0.926416	1.75176
16.79	0.100908	0.938189	1.74787
16.8	0.100972	0.928227	1.75079
16.81	0.101043	0.945435	1.75857
16.82	0.101121	0.940001	1.75663
16.83	0.101209	0.940906	1.76587
16.84	0.101306	0.92551	1.76052
16.85	0.101417	0.924604	1.74544
16.86	0.101541	0.940906	1.75468
16.87	0.101682	0.935472	1.75517
16.88	0.101844	0.949963	1.75857
16.89	0.102029	0.940001	1.75468
16.9	0.102243	0.969887	1.75517
16.91	0.102492	0.963548	1.77414
16.92	0.102785	0.94634	1.77608
16.93	0.103134	0.962642	1.77706
16.94	0.103554	0.965359	1.7863
16.95	0.10407	0.983472	1.77219
16.96	0.104715	0.977132	1.78581
16.97	0.105535	0.978038	1.79554
16.98	0.106592	0.962642	1.78581
16.99	0.107967	0.962642	1.79797
17	0.109755	0.94634	1.81159
17.01	0.112063	0.991623	1.79019
17.02	0.114997	0.962642	1.80916
17.03	0.118635	0.934567	1.81111
17.04	0.122977	0.958114	1.81402
17.05	0.127844	0.956302	1.8077
17.06	0.13272	0.979849	1.80916
17.07	0.136647	0.94634	1.81062
17.08	0.138452	0.948151	1.80916
17.09	0.137459	0.950868	1.80089
17.1	0.13405	0.944529	1.80332
17.11	0.129338	0.92551	1.77268
17.12	0.124395	0.932755	1.77706
17.13	0.119865	0.94634	1.797
17.14	0.116011	0.915548	1.77998
17.15	0.112872	0.915548	1.75225
17.16	0.110386	0.910114	1.76101
17.17	0.108454	0.937284	1.75906
17.18	0.106992	0.893812	1.76198
17.19	0.105849	0.905585	1.76976
17.2	0.104966	0.905585	1.74349
17.21	0.104274	0.886566	1.74933
17.22	0.103724	0.902868	1.74933
17.23	0.103278	0.889283	1.73279
17.24	0.10291	0.920982	1.73912
17.25	0.102602	0.907397	1.75128
17.26	0.102341	0.893812	1.73814
17.27	0.102118	0.901963	1.74058
17.28	0.101925	0.891095	1.74203
17.29	0.101758	0.910114	1.73814
17.3	0.101611	0.900151	1.73814
17.31	0.101483	0.881132	1.74058
17.32	0.101369	0.888378	1.73766
17.33	0.101268	0.915548	1.73717
17.34	0.101178	0.913736	1.74203
17.35	0.101097	0.920982	1.73231
17.36	0.101025	0.899246	1.74641
17.37	0.10096	0.891095	1.75225
17.38	0.100901	0.909208	1.74641
17.39	0.100848	0.907397	1.73377
17.4	0.100799	0.911925	1.75663
17.41	0.100755	0.914642	1.7503
17.42	0.100715	0.915548	1.74544
17.43	0.100678	0.913736	1.7396
17.44	0.100644	0.910114	1.74544
17.45	0.100612	0.916453	1.73863
17.46	0.100584	0.903774	1.75079
17.47	0.100557	0.902868	1.73182
17.48	0.100533	0.909208	1.74203
17.49	0.10051	0.945435	1.73182
17.5	0.100489	0.885661	1.74398
17.51	0.100469	0.87751	1.74203
17.52	0.100451	0.891095	1.75371
17.53	0.100434	0.872076	1.73133
17.54	0.100418	0.886566	1.73279
17.55	0.100403	0.907397	1.73571
17.56	0.100389	0.899246	1.74252
17.57	0.100376	0.901963	1.73717
17.58	0.100364	0.890189	1.73328
17.59	0.100353	0.884755	1.72841
17.6	0.100343	0.897434	1.73814
17.61	0.100333	0.885661	1.73328
17.62	0.100323	0.894717	1.74009
17.63	0.100315	0.887472	1.73182
17.64	0.100307	0.900151	1.7396
17.65	0.100299	0.897434	1.73328
17.66	0.100292	0.895623	1.74982
17.67	0.100322	0.903774	1.74447
17.68	0.100317	0.880227	1.73571
17.69	0.100311	0.882944	1.73036
17.7	0.100306	0.923699	1.73814
17.71	0.100302	0.892	1.73474
17.72	0.100297	0.889283	1.7396
17.73	0.100294	0.888378	1.7255
17.74	0.10029	0.891095	1.73668
17.75	0.100287	0.900151	1.72598
17.76	0.100284	0.901057	1.73231
17.77	0.100281	0.909208	1.73522
17.78	0.100279	0.881132	1.73814
17.79	0.100277	0.884755	1.73474
17.8	0.100275	0.895623	1.71966
17.81	0.100273	0.911925	1.73668
17.82	0.100272	0.907397	1.73717
17.83	0.100271	0.87751	1.74544
17.84	0.10027	0.896529	1.73328
17.85	0.100269	0.887472	1.72793
17.86	0.100269	0.893812	1.7362
17.87	0.100269	0.899246	1.72306
17.88	0.100269	0.899246	1.73717
17.89	0.100269	0.908302	1.73668
17.9	0.10027	0.881132	1.74301
17.91	0.100271	0.881132	1.74933
17.92	0.100272	0.875698	1.74301
17.93	0.100273	0.888378	1.73474
17.94	0.100275	0.87751	1.73717
17.95	0.100276	0.908302	1.7362
17.96	0.100279	0.878415	1.73863
17.97	0.100281	0.870264	1.73328
17.98	0.100283	0.876604	1.73328
17.99	0.100286	0.883849	1.72598
18	0.100289	0.892	1.73036
18.01	0.100293	0.906491	1.74058
18.02	0.100297	0.889283	1.73863
18.03	0.100301	0.896529	1.72063
18.04	0.100305	0.87751	1.73474
18.05	0.10031	0.901057	1.74739
18.06	0.100315	0.907397	1.73085
18.07	0.10032	0.893812	1.73522
18.08	0.100326	0.896529	1.73133
18.09	0.100333	0.926416	1.73717
18.1	0.10034	0.87751	1.72987
18.11	0.100347	0.869359	1.7362
18.12	0.100355	0.893812	1.73328
18.13	0.100363	0.901057	1.72793
18.14	0.100372	0.896529	1.73522
18.15	0.100382	0.89834	1.74544
18.16	0.100392	0.890189	1.73912
18.17	0.100403	0.90468	1.72987
18.18	0.100414	0.909208	1.72063
18.19	0.100427	0.893812	1.72404
18.2	0.100441	0.888378	1.73133
18.21	0.100455	0.89834	1.72696
18.22	0.100471	0.882944	1.73912
18.23	0.100488	0.881132	1.73425
18.24	0.100506	0.872076	1.73474
18.25	0.100525	0.900151	1.73328
18.26	0.100546	0.887472	1.73036
18.27	0.100569	0.882944	1.72647
18.28	0.100594	0.865736	1.74544
18.29	0.100621	0.885661	1.72355
18.3	0.100651	0.853962	1.73231
18.31	0.100683	0.878415	1.73036
18.32	0.100718	0.880227	1.71042
18.33	0.100756	0.893812	1.73814
18.34	0.100798	0.901963	1.73522
18.35	0.100845	0.911925	1.7255
18.36	0.100897	0.91917	1.74495
18.37	0.100954	0.894717	1.73863
18.38	0.101018	0.908302	1.74058
18.39	0.101089	0.872981	1.7576
18.4	0.101169	0.896529	1.73863
18.41	0.10126	0.926416	1.73522
18.42	0.101363	0.902868	1.74495
18.43	0.10148	0.90468	1.73522
18.44	0.101615	0.937284	1.73182
18.45	0.10177	0.923699	1.73377
18.46	0.101952	0.908302	1.73085
18.47	0.102165	0.905585	1.73474
18.48	0.10242	0.917359	1.75079
18.49	0.102729	0.930944	1.73814
18.5	0.103111	0.900151	1.74787
18.51	0.103589	0.908302	1.75809
18.52	0.1042	0.954491	1.76295
18.53	0.104952	0.932755	1.75857
18.54	0.10598	0.92551	1.76782
18.55	0.107311	0.929133	1.75371
18.56	0.109018	0.929133	1.75565
18.57	0.111166	0.923699	1.75663
18.58	0.11379	0.922793	1.76684
18.59	0.116849	0.921887	1.76149
18.6	0.120143	0.900151	1.75809
18.61	0.123206	0.889283	1.75711
18.62	0.125303	0.920076	1.76246
18.63	0.12573	0.918265	1.7576
18.64	0.124328	0.913736	1.77657
18.65	0.121616	0.900151	1.75371
18.66	0.118374	0.895623	1.75517
18.67	0.115201	0.900151	1.75274
18.68	0.112402	0.907397	1.73328
18.69	0.110075	0.886566	1.73279
18.7	0.10821	0.907397	1.74301
18.71	0.106753	0.910114	1.73766
18.72	0.105632	0.890189	1.72841
18.73	0.104779	0.878415	1.74058
18.74	0.10413	0.901963	1.73912
18.75	0.103634	0.897434	1.73717
18.76	0.103252	0.888378	1.72841
18.77	0.102954	0.889283	1.73571
18.78	0.10272	0.895623	1.72355
18.79	0.102536	0.892906	1.72696
18.8	0.102392	0.892906	1.73085
18.81	0.10228	0.910114	1.72939
18.82	0.102195	0.892906	1.74836
18.83	0.102135	0.870264	1.73182
18.84	0.102097	0.882944	1.7362
18.85	0.102078	0.90468	1.73328
18.86	0.10208	0.888378	1.73766
18.87	0.1021	0.903774	1.73328
18.88	0.102139	0.878415	1.73522
18.89	0.102198	0.89834	1.72501
18.9	0.102279	0.909208	1.72696
18.91	0.102383	0.881132	1.73231
18.92	0.102513	0.884755	1.73085
18.93	0.102673	0.883849	1.72939
18.94	0.102869	0.886566	1.74349
18.95	0.103107	0.908302	1.74495
18.96	0.103397	0.92551	1.73133
18.97	0.103753	0.930038	1.74544
18.98	0.104195	0.899246	1.72793
18.99	0.10475	0.902868	1.73814
19	0.105459	0.915548	1.7542
19.01	0.106376	0.908302	1.75468
19.02	0.107572	0.920982	1.74301
19.03	0.109135	0.891095	1.74301
19.04	0.111167	0.907397	1.76344
19.05	0.113774	0.927321	1.75371
19.06	0.117049	0.912831	1.75128
19.07	0.121031	0.910114	1.74982
19.08	0.125631	0.90468	1.75128
19.09	0.130499	0.918265	1.7649
19.1	0.134869	0.897434	1.75322
19.11	0.137612	0.89834	1.7649
19.12	0.137766	0.914642	1.77073
19.13	0.135268	0.872076	1.74106
19.14	0.131007	0.881132	1.74593
19.15	0.126131	0.879321	1.73182
19.16	0.121456	0.867547	1.7469
19.17	0.117376	0.874793	1.74593
19.18	0.114001	0.895623	1.75322
19.19	0.1113	0.846717	1.74009
19.2	0.109186	0.872076	1.72306
19.21	0.107552	0.876604	1.7362
19.22	0.106296	0.881132	1.74009
19.23	0.105328	0.868453	1.73863
19.24	0.104573	0.867547	1.72841
19.25	0.103976	0.878415	1.71723
19.26	0.103495	0.872076	1.72404
19.27	0.1031	0.861208	1.73474
19.28	0.102771	0.87117	1.73279
19.29	0.102493	0.878415	1.72112
19.3	0.102255	0.881132	1.7182
19.31	0.102051	0.882944	1.72404
19.32	0.101873	0.878415	1.72939
19.33	0.101717	0.883849	1.72209
19.34	0.101581	0.878415	1.7182
19.35	0.10146	0.873887	1.71528
19.36	0.101352	0.883849	1.7255
19.37	0.101257	0.897434	1.73085
19.38	0.101171	0.896529	1.7148
19.39	0.101094	0.888378	1.72793
19.4	0.101024	0.890189	1.7289
19.41	0.100961	0.885661	1.71674
19.42	0.100904	0.880227	1.71966
19.43	0.100852	0.887472	1.71625
19.44	0.100804	0.876604	1.72939
19.45	0.100761	0.885661	1.72161
19.46	0.10072	0.882038	1.71625
19.47	0.100683	0.860302	1.71723
19.48	0.100649	0.860302	1.72793
19.49	0.100618	0.867547	1.72258
19.5	0.100589	0.865736	1.72452
19.51	0.100561	0.865736	1.72696
19.52	0.100551	0.885661	1.72696
19.53	0.100528	0.873887	1.72841
19.54	0.100506	0.884755	1.72161
19.55	0.100485	0.863925	1.71382
19.56	0.100466	0.872076	1.71917
19.57	0.100449	0.884755	1.71966
19.58	0.100432	0.907397	1.71382
19.59	0.100416	0.893812	1.71674
19.6	0.100401	0.884755	1.71917
19.61	0.100387	0.873887	1.7255
19.62	0.100374	0.884755	1.72112
19.63	0.100362	0.882038	1.71431
19.64	0.10035	0.863019	1.71966
19.65	0.100339	0.884755	1.71674
19.66	0.100329	0.894717	1.72598
19.67	0.100319	0.883849	1.71188
19.68	0.100309	0.897434	1.72063
19.69	0.1003	0.883849	1.7148
19.7	0.100292	0.886566	1.72258
19.71	0.100284	0.863019	1.71139
19.72	0.100276	0.860302	1.73133
19.73	0.100269	0.87751	1.72306
19.74	0.100262	0.894717	1.72404
19.75	0.100255	0.859396	1.70653
19.76	0.100249	0.862113	1.72404
19.77	0.100243	0.866642	1.70993
19.78	0.100237	0.863019	1.70944
19.79	0.100232	0.854868	1.72355
19.8	0.100227	0.872076	1.70896
19.81	0.100222	0.87751	1.71431
19.82	0.100217	0.876604	1.72112
19.83	0.100212	0.860302	1.7255
19.84	0.100208	0.856679	1.74009
19.85	0.100204	0.870264	1.73377
19.86	0.1002	0.868453	1.72112
19.87	0.100196	0.857585	1.71625
19.88	0.100193	0.862113	1.71382
19.89	0.100189	0.876604	1.71285
19.9	0.100186	0.886566	1.72209
19.91	0.100183	0.882038	1.72161
19.92	0.10018	0.881132	1.71382
19.93	0.100177	0.869359	1.71577
19.94	0.100174	0.856679	1.72161
19.95	0.100172	0.886566	1.71431
19.96	0.100169	0.866642	1.72598
19.97	0.100167	0.866642	1.71869
19.98	0.100165	0.857585	1.72161
19.99	0.100162	0.853057	1.7289
20	0.10016	0.876604	1.71577
20.01	0.100159	0.880227	1.69923
20.02	0.100157	0.869359	1.70166
20.03	0.100155	0.882944	1.70409
20.04	0.100153	0.879321	1.70701
20.05	0.100152	0.886566	1.72696
20.06	0.100151	0.870264	1.72501
20.07	0.100149	0.865736	1.71625
20.08	0.100123	0.883849	1.71236
20.09	0.100122	0.863925	1.72987
20.1	0.100122	0.848528	1.71771
20.11	0.100121	0.863019	1.71382
20.12	0.10012	0.87117	1.71917
20.13	0.10012	0.854868	1.70312
20.14	0.10012	0.882944	1.72015
20.15	0.100119	0.856679	1.70799
20.16	0.100119	0.834943	1.71236
20.17	0.100119	0.878415	1.71382
20.18	0.100119	0.872981	1.71236
20.19	0.100119	0.866642	1.71723
20.2	0.100119	0.863019	1.70993
20.21	0.100119	0.87751	1.71528
20.22	0.100119	0.879321	1.7182
20.23	0.10012	0.868453	1.70799
20.24	0.10012	0.862113	1.73182
20.25	0.100121	0.865736	1.72161
20.26	0.100122	0.882038	1.72452
20.27	0.100122	0.876604	1.7148
20.28	0.100123	0.873887	1.70555
20.29	0.100124	0.870264	1.70361
20.3	0.100125	0.869359	1.70555
20.31	0.100127	0.881132	1.71285
20.32	0.100128	0.883849	1.7148
20.33	0.100129	0.872981	1.70847
20.34	0.100131	0.866642	1.71577
20.35	0.100133	0.873887	1.70847
20.36	0.100135	0.853057	1.70944
20.37	0.100137	0.844906	1.70896
20.38	0.100139	0.881132	1.71528
20.39	0.100141	0.848528	1.70118
20.4	0.100144	0.872076	1.71577
20.41	0.100147	0.876604	1.71334
20.42	0.10015	0.861208	1.71577
20.43	0.100153	0.874793	1.72063
20.44	0.100156	0.861208	1.70312
20.45	0.10016	0.856679	1.72015
20.46	0.100164	0.87117	1.72258
20.47	0.100168	0.875698	1.70409
20.48	0.100173	0.901057	1.71431
20.49	0.100178	0.858491	1.73085
20.5	0.100183	0.881132	1.71674
20.51	0.100189	0.874793	1.70993
20.52	0.100195	0.870264	1.7075
20.53	0.100202	0.868453	1.72063
20.54	0.100209	0.857585	1.70701
20.55	0.100217	0.854868	1.71674
20.56	0.100225	0.89834	1.71236
20.57	0.100198	0.873887	1.71334
20.58	0.100208	0.872981	1.7182
20.59	0.100219	0.860302	1.71528
20.6	0.100231	0.868453	1.71869
20.61	0.100245	0.858491	1.70069
20.62	0.100259	0.846717	1.70944
20.63	0.100274	0.863925	1.71528
20.64	0.100291	0.872076	1.71431
20.65	0.10031	0.869359	1.70263
20.66	0.100331	0.874793	1.70312
20.67	0.100353	0.861208	1.70312
20.68	0.100378	0.844906	1.72306
20.69	0.100406	0.876604	1.72501
20.7	0.100436	0.865736	1.70944
20.71	0.100471	0.855774	1.69923
20.72	0.100509	0.859396	1.72015
20.73	0.100552	0.855774	1.71382
20.74	0.100601	0.855774	1.7255
20.75	0.100657	0.863925	1.71285
20.76	0.10072	0.863925	1.71625
20.77	0.100793	0.874793	1.71042
20.78	0.100877	0.861208	1.71139
20.79	0.100976	0.892906	1.71042
20.8	0.101133	0.883849	1.71188
20.81	0.101272	0.889283	1.71431
20.82	0.10144	0.875698	1.71334
20.83	0.101646	0.866642	1.70799
20.84	0.101905	0.862113	1.71674
20.85	0.102234	0.876604	1.71966
20.86	0.10266	0.876604	1.72258
20.87	0.103213	0.87117	1.70993
20.88	0.103933	0.879321	1.7148
20.89	0.104859	0.873887	1.72161
20.9	0.106033	0.883849	1.71869
20.91	0.107479	0.874793	1.73474
20.92	0.109191	0.876604	1.72112
20.93	0.111081	0.887472	1.72161
20.94	0.112923	0.859396	1.71528
20.95	0.114322	0.858491	1.70993
20.96	0.114838	0.879321	1.71869
20.97	0.114274	0.867547	1.71139
20.98	0.112844	0.876604	1.71042
20.99	0.110994	0.847623	1.70458
21	0.10911	0.863019	1.72112
21.01	0.107412	0.853962	1.71139
21.02	0.10598	0.853962	1.70944
21.03	0.104821	0.853962	1.70653
21.04	0.103907	0.865736	1.71382
21.05	0.103198	0.844906	1.70458
21.06	0.102653	0.874793	1.71382
21.07	0.102235	0.859396	1.69826
21.08	0.101911	0.85034	1.70701
21.09	0.101657	0.87117	1.71188
21.1	0.101454	0.852151	1.70799
21.11	0.10129	0.846717	1.70118
21.12	0.101154	0.859396	1.71042
21.13	0.10104	0.843094	1.70653
21.14	0.100944	0.868453	1.72112
21.15	0.100861	0.856679	1.71577
21.16	0.10079	0.845811	1.69923
21.17	0.100729	0.866642	1.7075
21.18	0.100675	0.87117	1.70896
21.19	0.100628	0.862113	1.71771
21.2	0.100586	0.863019	1.71431
21.21	0.10055	0.863019	1.7109
21.22	0.100517	0.855774	1.69777
21.23	0.100488	0.86483	1.69923
21.24	0.100462	0.855774	1.71042
21.25	0.100439	0.86483	1.70361
21.26	0.100419	0.878415	1.70653
21.27	0.1004	0.849434	1.7075
21.28	0.100383	0.849434	1.72112
21.29	0.100368	0.853962	1.70507
21.3	0.100355	0.878415	1.71382
21.31	0.100343	0.854868	1.70993
21.32	0.100332	0.855774	1.7075
21.33	0.100322	0.863925	1.70653
21.34	0.100313	0.873887	1.71188
21.35	0.100305	0.863019	1.70263
21.36	0.100298	0.855774	1.70604
21.37	0.100292	0.856679	1.7075
21.38	0.100286	0.848528	1.70312
21.39	0.100281	0.854868	1.7075
21.4	0.100276	0.836755	1.69339
21.41	0.100273	0.863019	1.69777
21.42	0.100269	0.856679	1.70312
21.43	0.100266	0.863019	1.70555
21.44	0.100264	0.860302	1.71334
21.45	0.100262	0.842189	1.71431
21.46	0.100261	0.843094	1.70312
21.47	0.10026	0.847623	1.71139
21.48	0.100259	0.848528	1.70166
21.49	0.100259	0.874793	1.70361
21.5	0.100259	0.863925	1.70166
21.51	0.10026	0.853057	1.70555
21.52	0.10026	0.86483	1.72015
21.53	0.100262	0.872076	1.70263
21.54	0.100263	0.865736	1.69437
21.55	0.100265	0.856679	1.70653
21.56	0.100268	0.853057	1.7109
21.57	0.10027	0.852151	1.70944
21.58	0.100273	0.838566	1.70507
21.59	0.100277	0.857585	1.7109
21.6	0.100281	0.862113	1.70555
21.61	0.100285	0.854868	1.70166
21.62	0.10029	0.848528	1.71431
21.63	0.100295	0.853057	1.69728
21.64	0.1003	0.852151	1.69339
21.65	0.100306	0.855774	1.70263
21.66	0.100313	0.857585	1.7075
21.67	0.10032	0.836755	1.70701
21.68	0.100327	0.853962	1.69972
21.69	0.100335	0.85034	1.70312
21.7	0.100344	0.855774	1.71042
21.71	0.100353	0.85034	1.7109
21.72	0.100363	0.830415	1.69193
21.73	0.100374	0.839472	1.7075
21.74	0.100385	0.843094	1.70604
21.75	0.100398	0.851245	1.70555
21.76	0.100411	0.868453	1.70653
21.77	0.100425	0.865736	1.71285
21.78	0.10044	0.834038	1.71188
21.79	0.100456	0.842189	1.71042
21.8	0.100473	0.846717	1.70507
21.81	0.100492	0.855774	1.70604
21.82	0.100512	0.834943	1.69874
21.83	0.100534	0.83766	1.69047
21.84	0.100557	0.845811	1.70263
21.85	0.100582	0.859396	1.70215
21.86	0.100609	0.843094	1.70555
21.87	0.100639	0.855774	1.70507
21.88	0.100671	0.838566	1.70896
21.89	0.100705	0.857585	1.69826
21.9	0.100743	0.849434	1.70896
21.91	0.100784	0.857585	1.71771
21.92	0.100829	0.852151	1.70701
21.93	0.100878	0.853962	1.70215
21.94	0.100932	0.858491	1.7148
21.95	0.100991	0.872981	1.70701
21.96	0.101057	0.848528	1.70993
21.97	0.101129	0.848528	1.69242
21.98	0.10121	0.863019	1.7002
21.99	0.101299	0.863925	1.70799
22	0.1014	0.875698	1.70361
22.01	0.101512	0.87751	1.70215
22.02	0.101639	0.865736	1.71382
22.03	0.101783	0.893812	1.7075
22.04	0.101947	0.882038	1.71334
22.05	0.102135	0.891095	1.72598
22.06	0.102351	0.868453	1.72063
22.07	0.102601	0.909208	1.7075
22.08	0.102894	0.882038	1.72598
22.09	0.103241	0.906491	1.7289
22.1	0.103656	0.891095	1.71771
22.11	0.10416	0.913736	1.72452
22.12	0.104785	0.910114	1.74933
22.13	0.105571	0.885661	1.72647
22.14	0.106578	0.915548	1.73766
22.15	0.107883	0.899246	1.74398
22.16	0.109582	0.903774	1.73571
22.17	0.111786	0.888378	1.75565
22.18	0.114615	0.892	1.74933
22.19	0.118175	0.905585	1.75322
22.2	0.122521	0.900151	1.7542
22.21	0.127582	0.882038	1.75468
22.22	0.133017	0.900151	1.72987
22.23	0.13804	0.882038	1.74593
22.24	0.141425	0.878415	1.74009
22.25	0.142025	0.888378	1.7503
22.26	0.139605	0.873887	1.74593
22.27	0.135051	0.861208	1.73814
22.28	0.129653	0.868453	1.73231
22.29	0.124387	0.863925	1.7255
22.3	0.119747	0.858491	1.72063
22.31	0.115886	0.85034	1.7255
22.32	0.112787	0.861208	1.70944
22.33	0.110357	0.844906	1.7109
22.34	0.108477	0.849434	1.72015
22.35	0.107033	0.853057	1.71042
22.36	0.105921	0.839472	1.70944
22.37	0.105057	0.858491	1.70847
22.38	0.104376	0.863019	1.70896
22.39	0.103829	0.870264	1.69631
22.4	0.103382	0.821358	1.70166
22.41	0.102996	0.824981	1.69631
22.42	0.102684	0.826792	1.69777
22.43	0.102417	0.844	1.69582
22.44	0.102188	0.859396	1.70701
22.45	0.10199	0.844906	1.7075
22.46	0.101817	0.841283	1.69826
22.47	0.101665	0.847623	1.7002
22.48	0.101532	0.839472	1.71334
22.49	0.101413	0.838566	1.70604
22.5	0.101308	0.852151	1.71042
22.51	0.101214	0.833132	1.68172
22.52	0.101129	0.847623	1.69874
22.53	0.101053	0.830415	1.69437
22.54	0.100985	0.841283	1.7002
22.55	0.100922	0.851245	1.70361
22.56	0.100866	0.858491	1.70312
22.57	0.100814	0.835849	1.69631
22.58	0.100767	0.829509	1.7075
22.59	0.100724	0.852151	1.69972
22.6	0.100684	0.851245	1.70312
22.61	0.100648	0.831321	1.70944
22.62	0.100614	0.852151	1.70409
22.63	0.100583	0.841283	1.69826
22.64	0.100554	0.845811	1.7002
22.65	0.100528	0.836755	1.68999
22.66	0.100503	0.844	1.69923
22.67	0.10048	0.829509	1.69777
22.68	0.100458	0.846717	1.69534
22.69	0.100438	0.839472	1.69826
22.7	0.100419	0.844	1.69923
22.71	0.100401	0.842189	1.70653
22.72	0.100385	0.836755	1.69339
22.73	0.100369	0.833132	1.69242
22.74	0.100354	0.844906	1.6895
22.75	0.100341	0.848528	1.69631
22.76	0.100328	0.848528	1.69777
22.77	0.100315	0.824075	1.70555
22.78	0.100304	0.834943	1.71869
22.79	0.100293	0.834943	1.69923
22.8	0.100282	0.840377	1.69972
22.81	0.100283	0.842189	1.69631
22.82	0.100273	0.834943	1.70263
22.83	0.100265	0.848528	1.6968
22.84	0.100256	0.835849	1.69047
22.85	0.100248	0.846717	1.68756
22.86	0.100241	0.845811	1.69534
22.87	0.100234	0.829509	1.69242
22.88	0.100227	0.840377	1.70215
22.89	0.100221	0.844	1.69193
22.9	0.100215	0.848528	1.69339
22.91	0.100209	0.85034	1.70701
22.92	0.100203	0.836755	1.68804
22.93	0.100198	0.82317	1.69047
22.94	0.100193	0.845811	1.69291
22.95	0.100188	0.857585	1.69582
22.96	0.100183	0.854868	1.69242
22.97	0.100179	0.840377	1.69339
22.98	0.100174	0.847623	1.68999
22.99	0.10017	0.840377	1.69485
23	0.100166	0.847623	1.6968
23.01	0.100163	0.849434	1.68756
23.02	0.100159	0.839472	1.68901
23.03	0.100156	0.853057	1.68221
23.04	0.100152	0.856679	1.6968
23.05	0.100149	0.849434	1.70118
23.06	0.100146	0.834038	1.69728
23.07	0.100143	0.83766	1.68269
23.08	0.10014	0.844	1.68658
23.09	0.100138	0.832226	1.69631
23.1	0.100135	0.847623	1.70701
23.11	0.100133	0.845811	1.70409
23.12	0.10013	0.867547	1.70118
23.13	0.100128	0.845811	1.69728
23.14	0.100126	0.833132	1.7002
23.15	0.100124	0.828604	1.68804
23.16	0.100122	0.846717	1.70069
23.17	0.10012	0.83766	1.69291
23.18	0.100118	0.834943	1.70166
23.19	0.100116	0.839472	1.70263
23.2	0.100115	0.832226	1.68658
23.21	0.100113	0.831321	1.69777
23.22	0.100112	0.838566	1.69534
23.23	0.10011	0.852151	1.6968
23.24	0.100109	0.833132	1.69242
23.25	0.100107	0.841283	1.68804
23.26	0.100106	0.844906	1.69193
23.27	0.100105	0.818642	1.68707
23.28	0.100104	0.847623	1.68172
23.29	0.100103	0.839472	1.68658
23.3	0.100102	0.836755	1.70215
23.31	0.100101	0.840377	1.69582
23.32	0.1001	0.833132	1.69145
23.33	0.100099	0.846717	1.68999
23.34	0.100098	0.843094	1.69534
23.35	0.100097	0.840377	1.69242
23.36	0.100097	0.824075	1.69291
23.37	0.100096	0.828604	1.7002
23.38	0.100096	0.843094	1.69291
23.39	0.100095	0.842189	1.69193
23.4	0.100095	0.846717	1.68221
23.41	0.100094	0.843094	1.69437
23.42	0.100094	0.85034	1.68415
23.43	0.100094	0.830415	1.67588
23.44	0.100093	0.848528	1.68561
23.45	0.100093	0.852151	1.68026
23.46	0.100093	0.839472	1.69047
23.47	0.100093	0.832226	1.67977
23.48	0.100093	0.839472	1.70263
23.49	0.100093	0.836755	1.68901
23.5	0.100093	0.834038	1.68901
23.51	0.100093	0.832226	1.69145
23.52	0.100093	0.821358	1.70118
23.53	0.100094	0.841283	1.7002
23.54	0.100094	0.839472	1.68804
23.55	0.100094	0.834943	1.69582
23.56	0.100095	0.832226	1.7002
23.57	0.100095	0.844	1.69826
23.58	0.100096	0.819547	1.69145
23.59	0.100097	0.825887	1.68707
23.6	0.100097	0.826792	1.68804
23.61	0.100098	0.834038	1.68366
23.62	0.100099	0.83766	1.68999
23.63	0.1001	0.862113	1.68658
23.64	0.100102	0.844	1.67685
23.65	0.100103	0.833132	1.68464
23.66	0.100104	0.828604	1.69242
23.67	0.100106	0.839472	1.68999
23.68	0.100107	0.838566	1.69388
23.69	0.100109	0.821358	1.7002
23.7	0.10007	0.839472	1.70118
23.71	0.100072	0.821358	1.6861
23.72	0.100075	0.833132	1.69582
23.73	0.100078	0.833132	1.70312
23.74	0.100081	0.843094	1.69728
23.75	0.100084	0.851245	1.69193
23.76	0.100088	0.82317	1.69096
23.77	0.100091	0.830415	1.69972
23.78	0.100095	0.829509	1.70069
23.79	0.100099	0.832226	1.69972
23.8	0.100104	0.846717	1.68804
23.81	0.100109	0.820453	1.69291
23.82	0.100114	0.831321	1.69145
23.83	0.100119	0.842189	1.69096
23.84	0.100125	0.832226	1.68901
23.85	0.100131	0.830415	1.6861
23.86	0.100138	0.834943	1.69242
23.87	0.100145	0.829509	1.69291
23.88	0.100153	0.815925	1.69291
23.89	0.100162	0.825887	1.68172
23.9	0.100171	0.815925	1.69145
23.91	0.100181	0.845811	1.69291
23.92	0.100192	0.832226	1.69777
23.93	0.100229	0.835849	1.68804
23.94	0.100243	0.842189	1.68901
23.95	0.100258	0.830415	1.69242
23.96	0.100274	0.840377	1.69242
23.97	0.100292	0.834943	1.7002
23.98	0.100312	0.83766	1.6861
23.99	0.100334	0.834943	1.68707
24	0.100358	0.826792	1.68464
24.01	0.100386	0.834943	1.69242
24.02	0.100417	0.831321	1.69485
24.03	0.100452	0.843094	1.69339
24.04	0.100491	0.845811	1.68999
24.05	0.100537	0.83766	1.68512
24.06	0.100589	0.853057	1.69631
24.07	0.100649	0.85034	1.68999
24.08	0.10072	0.845811	1.69047
24.09	0.100803	0.847623	1.68269
24.1	0.100902	0.848528	1.70409
24.11	0.101022	0.846717	1.69728
24.12	0.10117	0.859396	1.69582
24.13	0.101356	0.856679	1.71042
24.14	0.101594	0.859396	1.70604
24.15	0.101902	0.839472	1.70409
24.16	0.102303	0.838566	1.7075
24.17	0.102823	0.828604	1.72306
24.18	0.103491	0.833132	1.7182
24.19	0.104334	0.844906	1.69874
24.2	0.105367	0.861208	1.70653
24.21	0.106578	0.836755	1.70263
24.22	0.107895	0.827698	1.70604
24.23	0.109139	0.849434	1.70507
24.24	0.110024	0.846717	1.69826
24.25	0.110257	0.834038	1.69728
24.26	0.109749	0.836755	1.70458
24.27	0.108688	0.839472	1.69923
24.28	0.107389	0.82317	1.70409
24.29	0.1061	0.806868	1.69291
24.3	0.10506	0.828604	1.69631
24.31	0.104104	0.824981	1.69582
24.32	0.103334	0.825887	1.69339
24.33	0.102729	0.842189	1.69193
24.34	0.102262	0.834038	1.70409
24.35	0.101903	0.830415	1.69047
24.36	0.101628	0.826792	1.68804
24.37	0.101415	0.817736	1.6788
24.38	0.101248	0.82317	1.70263
24.39	0.101115	0.827698	1.69972
24.4	0.101007	0.834943	1.68366
24.41	0.100918	0.831321	1.68707
24.42	0.100844	0.825887	1.68756
24.43	0.100781	0.827698	1.69437
24.44	0.100728	0.83766	1.68075
24.45	0.100682	0.83766	1.6895
24.46	0.100643	0.845811	1.69388
24.47	0.100609	0.841283	1.68026
24.48	0.10058	0.828604	1.69777
24.49	0.100555	0.829509	1.68561
24.5	0.100533	0.817736	1.68999
24.51	0.100513	0.836755	1.69388
24.52	0.100497	0.849434	1.68561
24.53	0.100482	0.848528	1.68026
24.54	0.10047	0.844906	1.69582
24.55	0.100459	0.847623	1.69291
24.56	0.100449	0.831321	1.68415
24.57	0.100441	0.825887	1.68512
24.58	0.100435	0.843094	1.68853
24.59	0.100429	0.833132	1.68901
24.6	0.100425	0.840377	1.68707
24.61	0.100421	0.817736	1.69145
24.62	0.100418	0.818642	1.68804
24.63	0.100416	0.825887	1.69874
24.64	0.100415	0.855774	1.69047
24.65	0.100414	0.825887	1.69047
24.66	0.100415	0.828604	1.69291
24.67	0.100415	0.82317	1.69096
24.68	0.100417	0.822264	1.68464
24.69	0.100419	0.827698	1.71042
24.7	0.100421	0.833132	1.6895
24.71	0.100424	0.814113	1.68853
24.72	0.100428	0.834943	1.68366
24.73	0.100432	0.849434	1.68804
24.74	0.100437	0.824075	1.68707
24.75	0.100442	0.815925	1.68269
24.76	0.100448	0.818642	1.68901
24.77	0.100454	0.846717	1.68512
24.78	0.100461	0.836755	1.68756
24.79	0.100469	0.825887	1.69047
24.8	0.100477	0.825887	1.68561
24.81	0.100485	0.832226	1.68707
24.82	0.100494	0.840377	1.68804
24.83	0.100504	0.824075	1.69485
24.84	0.100515	0.836755	1.6861
24.85	0.100526	0.833132	1.68464
24.86	0.100538	0.810491	1.68804
24.87	0.10055	0.825887	1.69631
24.88	0.100563	0.828604	1.68123
24.89	0.100578	0.829509	1.69437
24.9	0.100593	0.830415	1.69145
24.91	0.100609	0.831321	1.6861
24.92	0.100626	0.843094	1.67199
24.93	0.100644	0.839472	1.6861
24.94	0.100663	0.838566	1.68658
24.95	0.100683	0.83766	1.69047
24.96	0.100705	0.842189	1.68172
24.97	0.100728	0.830415	1.68221
24.98	0.100752	0.844906	1.68415
[truncated: 502 more rows]

## Sheet: Fig. 1e
Temperature (℃)	Weight (%)
26.6308	99.9696
26.6478	99.9734
26.6509	99.9544
26.683	99.9455
26.7112	99.9696
26.7644	99.9696
26.7954	99.9417
26.8328	99.9379
26.8956	99.9481
26.9436	99.9747
26.9905	100
27.0607	99.9797
27.1134	99.9709
27.1862	99.9823
27.2446	99.9797
27.2976	99.9734
27.3924	99.9221
27.4525	99.898
27.525	99.9607
27.6011	99.9423
27.6633	99.8524
27.7421	99.8575
27.8243	99.8461
27.8874	99.8385
27.9674	99.8435
28.0498	99.8461
28.1218	99.8701
28.2143	99.8524
28.259	99.8093
28.3491	99.7966
28.4204	99.7536
28.4995	99.7548
28.5766	99.7574
28.662	99.7422
28.7387	99.7117
28.8304	99.6794
28.8995	99.6997
28.9805	99.6782
29.0458	99.6706
29.1401	99.6326
29.2273	99.644
29.2857	99.63
29.381	99.5578
29.4642	99.5477
29.5447	99.5464
29.6215	99.5033
29.6954	99.4881
29.7858	99.4685
29.8673	99.4799
29.9604	99.4533
30.0362	99.4267
30.1076	99.4178
30.1903	99.3899
30.2748	99.3722
30.3478	99.3253
30.4309	99.3164
30.5091	99.3582
30.5831	99.3177
30.6682	99.3126
30.7367	99.3038
30.8281	99.2594
30.8935	99.255
30.9627	99.2575
31.054	99.2537
31.1215	99.2144
31.1963	99.1815
31.2794	99.1726
31.342	99.1156
31.4373	99.0941
31.5063	99.1067
31.5832	99.1067
31.6745	99.0523
31.7458	99.0288
31.8215	99.051
31.9179	99.0877
31.9919	99.0396
32.0749	98.9756
32.1198	98.9553
32.2094	98.9236
32.2878	98.9338
32.3692	98.8641
32.4542	98.8844
32.51	98.8768
32.5985	98.8375
32.6833	98.821
32.7456	98.7938
32.8301	98.7697
32.8937	98.7469
32.9911	98.7216
33.0682	98.7165
33.1495	98.7114
33.2253	98.7406
33.2917	98.7216
33.3767	98.7051
33.4552	98.6683
33.5156	98.6392
33.5992	98.6367
33.6784	98.6088
33.7533	98.5372
33.8393	98.5347
33.8989	98.541
34.0036	98.5283
34.0705	98.5106
34.1464	98.5283
34.228	98.4865
34.2999	98.465
34.3731	98.4333
34.4566	98.446
34.528	98.4118
34.6131	98.3839
34.6838	98.356
34.7749	98.3174
34.8499	98.3022
34.9147	98.2946
35.0079	98.3034
35.0756	98.2527
35.1537	98.1843
35.2525	98.1565
35.3108	98.178
35.3959	98.126
35.4692	98.1539
35.5437	98.1191
35.6365	98.0811
35.6898	98.0456
35.7841	98.0431
35.8612	98.024
35.9333	98.0215
36.0114	97.9911
36.0772	97.9569
36.1559	97.924
36.2281	97.9189
36.3138	97.9024
36.3985	97.8612
36.4572	97.8055
36.5457	97.8194
36.6245	97.7979
36.685	97.7561
36.7686	97.7105
36.8532	97.7117
36.9215	97.7029
37.0062	97.6864
37.0705	97.6826
37.1554	97.6338
37.2294	97.6211
37.298	97.6097
37.386	97.592
37.4607	97.5641
37.5379	97.4704
37.6138	97.4704
37.6878	97.464
37.7738	97.4304
37.8387	97.3798
37.9187	97.3455
37.9977	97.3088
38.0599	97.3202
38.1462	97.2784
38.2107	97.3037
38.3006	97.2556
38.3776	97.2182
38.4462	97.2144
38.5246	97.1979
38.6242	97.1663
38.6952	97.1561
38.7724	97.1156
38.8387	97.0763
38.9232	97.0231
38.991	96.9832
39.0741	97.0028
39.1482	96.949
39.227	96.9135
39.2938	96.9236
39.3929	96.8907
39.4603	96.8742
39.5394	96.8615
39.6083	96.8185
39.6901	96.7545
39.7662	96.7659
39.8489	96.7431
39.923	96.7038
39.9937	96.6493
40.065	96.6202
40.1486	96.6138
40.224	96.5657
40.2993	96.5543
40.3764	96.4865
40.4549	96.4979
40.5288	96.5106
40.5977	96.4688
40.6753	96.3877
40.7458	96.3661
40.8314	96.3218
40.8991	96.2869
40.9789	96.2401
41.0578	96.2223
41.1392	96.1805
41.2159	96.1653
41.2809	96.1184
41.365	96.076
41.435	96.043
41.5099	95.9683
41.5986	95.9442
41.67	95.9543
41.7441	95.9366
41.8192	95.8961
41.8989	95.8669
41.9854	95.8447
42.0552	95.7852
42.1158	95.7282
42.2081	95.7193
42.2754	95.7117
42.361	95.6547
42.4344	95.6382
42.5027	95.6211
42.5809	95.5578
42.6607	95.5147
42.7356	95.4792
42.8152	95.4336
42.889	95.4386
42.9723	95.3747
43.0505	95.3189
43.1325	95.2974
43.2018	95.2505
43.2799	95.2087
43.3687	95.1574
43.4363	95.146
43.5243	95.1548
43.5955	95.075
43.6636	95.0332
43.7566	95.0041
43.8159	94.9546
43.8967	94.916
43.9776	94.8704
44.041	94.8387
44.133	94.807
44.2047	94.8159
44.2935	94.7589
44.3661	94.705
44.4315	94.6594
44.5205	94.6645
44.6	94.6227
44.66	94.6049
44.7609	94.5226
44.8216	94.5276
44.909	94.4865
44.9845	94.4333
45.0495	94.4282
45.1449	94.38
45.2067	94.3446
45.2932	94.3078
45.3712	94.254
45.4384	94.2299
45.5209	94.1741
45.5912	94.1754
45.6838	94.1095
45.7589	94.0867
45.8266	94.0481
45.9214	94.0189
45.985	93.9898
46.0652	93.9315
46.1469	93.9125
46.2115	93.8593
46.3068	93.8004
46.3772	93.7636
46.4358	93.7129
46.5364	93.6927
46.6007	93.6572
46.6786	93.628
46.7602	93.6217
46.8252	93.5641
46.9237	93.5501
46.9807	93.5032
47.0706	93.4956
47.1559	93.4171
47.2166	93.4336
47.3081	93.3765
47.3687	93.3012
47.4506	93.2213
47.5324	93.2327
47.5969	93.1935
47.6782	93.1409
47.7507	93.0978
47.8338	93.0965
47.9144	93.037
47.9818	92.9686
48.0761	92.9559
48.1493	92.921
48.2288	92.8894
48.3105	92.8919
48.3747	92.8425
48.4671	92.7766
48.531	92.7259
48.6114	92.7044
48.694	92.6759
48.7639	92.6252
48.8498	92.5986
48.9331	92.5656
49.0011	92.5238
49.0911	92.501
49.153	92.4294
49.2231	92.432
49.3318	92.4104
49.3999	92.3889
49.4868	92.3749
49.5563	92.3471
49.6213	92.3091
49.7281	92.2533
49.7967	92.2647
49.8758	92.221
49.96	92.1678
50.0229	92.1386
50.1061	92.131
50.1866	92.0905
50.2694	92.0804
50.3413	92.0601
50.425	92.0385
50.5074	91.9505
50.5884	91.934
50.6636	91.9036
50.7307	91.8491
50.8201	91.8542
50.893	91.8162
50.9623	91.7934
51.0464	91.7332
51.1143	91.6977
51.2016	91.6952
51.2778	91.6698
51.3525	91.642
51.43	91.5976
51.4989	91.5647
51.5853	91.54
51.6457	91.4779
51.7546	91.4538
51.8255	91.4627
51.8889	91.4525
51.985	91.4386
52.0457	91.3778
52.1484	91.3436
52.2216	91.3537
52.2762	91.3486
52.3616	91.3398
52.4307	91.3062
52.5227	91.272
52.594	91.2466
52.6688	91.2466
52.7612	91.1934
52.8294	91.1719
52.9214	91.1092
52.9958	91.0978
53.0632	91.1047
53.1549	91.1149
53.2194	91.0724
53.3143	91.0686
53.3826	91.004
53.4506	90.9812
53.5463	90.9761
53.6142	90.9445
53.6953	90.9445
53.7818	90.9343
53.8516	90.8874
53.9448	90.8849
54.0127	90.8247
54.0857	90.7652
54.1778	90.7892
54.2394	90.7538
54.3353	90.7107
54.4041	90.6929
54.4776	90.648
54.5684	90.6011
54.6345	90.6201
54.7243	90.6125
54.8045	90.5846
54.8719	90.5732
54.9655	90.5479
55.0337	90.4985
55.1205	90.4756
55.2037	90.4832
55.2654	90.4326
55.3608	90.4351
55.432	90.4566
55.5119	90.4066
55.5969	90.3813
55.6603	90.3318
55.7488	90.3192
55.8248	90.3255
55.9031	90.309
55.9883	90.2596
56.0517	90.2279
56.1455	90.1944
56.223	90.2026
56.2852	90.2077
56.3888	90.1842
56.4359	90.131
56.5257	90.131
56.6129	90.1285
56.6833	90.0943
56.7812	90.0309
56.8336	89.9878
56.9273	89.9429
57.011	89.9454
57.0853	89.9517
57.1653	89.9036
57.2377	89.8909
57.3205	89.8187
57.3996	89.8491
57.4754	89.8415
57.5579	89.8009
57.6241	89.7604
57.7013	89.6977
57.795	89.6863
57.8661	89.6964
57.9496	89.6394
58.0248	89.6217
58.0992	89.5646
58.1868	89.5279
58.2597	89.533
58.333	89.5317
58.4213	89.4817
58.4917	89.4563
58.581	89.412
58.6553	89.3866
58.7296	89.3816
58.8168	89.3689
58.8868	89.3473
58.9659	89.3081
59.0457	89.2884
59.1216	89.272
59.221	89.2377
59.2838	89.272
59.3645	89.2365
59.4561	89.1731
59.5337	89.1478
59.6116	89.1377
59.6848	89.1009
59.7719	89.0661
59.8481	89.0585
59.9168	89.0635
60.003	89.0268
60.084	88.9622
60.1655	88.9381
60.2418	88.9457
60.3212	88.914
60.4012	88.8633
60.4826	88.8621
60.559	88.7879
60.641	88.755
60.7109	88.7525
60.7833	88.7119
60.8783	88.6853
60.9485	88.7385
61.0246	88.7005
61.1099	88.6739
61.1841	88.6308
61.261	88.6074
61.3456	88.6144
61.4061	88.5668
61.4999	88.5339
61.568	88.5276
61.6637	88.4972
61.7254	88.4896
61.8043	88.4287
61.8882	88.3711
61.9484	88.3293
62.0339	88.2963
62.1097	88.2875
62.1794	88.2545
62.2651	88.219
62.3386	88.2203
62.4197	88.1962
62.5024	88.1348
62.5715	88.093
62.6649	88.079
62.737	88.0828
62.8136	88.0474
62.8995	87.9929
62.9682	87.9688
63.049	87.9764
63.1279	87.9365
63.2003	87.8681
63.2861	87.8681
63.3546	87.844
63.4437	87.8415
63.5271	87.8009
63.5846	87.7895
63.6878	87.787
63.7435	87.7933
63.8244	87.7439
63.9121	87.7249
63.9782	87.6672
64.0606	87.6229
64.1412	87.5836
64.2169	87.5925
64.304	87.5786
64.3617	87.5532
64.4469	87.5507
64.5168	87.5494
64.5997	87.5089
64.6876	87.4043
64.7452	87.3904
64.8354	87.3765
64.9163	87.3486
64.9892	87.2966
65.0811	87.2916
65.1451	87.303
65.2395	87.265
65.3068	87.2466
65.3739	87.2403
65.4605	87.1604
65.5332	87.1174
65.6237	87.1313
65.6967	87.125
65.768	87.1072
65.8555	87.1047
65.9306	87.0325
66.0187	87.0078
66.0992	86.9723
66.1502	86.9596
66.2507	86.9659
66.323	86.9507
66.4012	86.9748
66.4831	86.9267
66.5485	86.8861
66.6391	86.8646
66.7119	86.8291
66.7886	86.8126
66.8775	86.774
66.9444	86.7398
67.0341	86.7448
67.108	86.7664
67.1789	86.7436
67.2711	86.7486
67.3334	86.6815
67.4257	86.6523
67.5085	86.6511
67.5799	86.6726
67.6562	86.6473
67.735	86.627
67.82	86.627
67.8981	86.5776
67.9738	86.5415
68.0589	86.5275
68.117	86.5516
68.2091	86.5427
68.2913	86.5136
68.3713	86.5123
68.458	86.4705
68.5225	86.4819
68.6081	86.4819
68.6985	86.4097
68.767	86.4236
68.8446	86.3768
68.9249	86.3704
69.0044	86.4059
69.0762	86.3793
69.1678	86.3394
69.2468	86.2887
69.3335	86.2874
69.4026	86.2811
69.488	86.2317
69.5727	86.2228
69.6513	86.2241
69.7323	86.2646
69.8015	86.2925
69.8819	86.2697
69.9568	86.2368
70.0359	86.2
70.1251	86.2178
70.2048	86.2
70.272	86.1937
70.3681	86.1823
70.4386	86.1354
70.5188	86.1303
70.6124	86.0968
70.6867	86.0676
70.7654	86.0701
70.8433	86.0334
70.9284	86.0575
71.0007	86.0803
71.0788	86.0613
71.1597	86.0169
71.2486	86.0119
71.3262	85.9574
71.4029	85.965
71.4827	85.9713
71.5521	85.9409
71.647	85.9282
71.7233	85.9206
71.8099	85.9105
71.8932	85.8972
71.9519	85.9257
72.0473	85.8478
72.1183	85.8566
72.2104	85.8655
72.2901	85.825
72.3487	85.8402
72.4438	85.8136
72.5138	85.7958
72.5903	85.7604
72.6746	85.7844
72.752	85.7768
72.8425	85.7363
72.9043	85.7401
73.0023	85.7147
73.0889	85.7198
73.1481	85.7654
73.2313	85.7388
73.301	85.735
73.3806	85.7426
73.4674	85.7489
73.5379	85.6907
73.629	85.6508
73.7043	85.7008
73.7786	85.7489
73.8633	85.6767
73.9408	85.7084
74.0258	85.6824
74.1076	85.6216
74.1839	85.666
74.2641	85.6533
74.3285	85.6698
74.4208	85.6089
74.5014	85.5773
74.5741	85.5633
74.6623	85.5975
74.7264	85.5709
74.8194	85.5861
74.9046	85.6102
74.9691	85.5545
75.0581	85.5355
75.1373	85.5646
75.2085	85.5304
75.2912	85.4974
75.3548	85.4886
75.4422	85.5126
75.5173	85.4936
75.5966	85.4708
75.6902	85.4398
75.7502	85.4297
75.838	85.4734
75.9235	85.4449
76.005	85.4385
76.0834	85.4157
76.1521	85.3866
76.2428	85.4144
76.3183	85.4081
76.3939	85.3752
76.4844	85.3929
76.5543	85.3916
76.6352	85.379
76.7164	85.3828
76.792	85.3904
76.8817	85.3587
76.9569	85.3536
77.0409	85.3764
77.1241	85.3904
77.1933	85.3182
77.2779	85.3042
77.3591	85.2865
77.4395	85.2865
77.51	85.3093
77.5832	85.2839
77.6749	85.2649
77.7523	85.27
77.8379	85.2586
77.9148	85.2535
77.9889	85.2586
78.0768	85.3004
78.1554	85.2763
78.237	85.2472
78.316	85.2162
78.3931	85.251
78.4718	85.2136
78.5611	85.2117
78.6303	85.1769
78.721	85.1617
78.7765	85.1642
78.8697	85.1857
78.9424	85.1604
79.0237	85.1477
79.1141	85.1313
79.1862	85.1541
79.2753	85.149
79.3515	85.1515
79.4424	85.1642
79.5259	85.1186
79.6016	85.1173
79.678	85.1097
79.754	85.0983
79.8391	85.1173
79.9256	85.1072
79.9952	85.1363
80.0776	85.0806
80.1522	85.0464
80.2472	85.0438
80.3205	85.0464
80.4033	85.0413
80.4838	85.0223
80.5559	85.0476
80.6349	85.0299
80.72	85.021
80.7873	85.0476
80.8744	84.9995
80.9466	84.9906
81.0253	84.9824
81.1084	85.0223
81.1758	84.9761
81.2683	84.9621
81.3356	84.957
81.4181	84.9761
81.4952	84.9672
81.5704	84.9786
81.6563	84.9608
81.7292	84.9406
81.8094	84.9317
81.8942	84.9456
81.9735	84.9723
82.0546	84.9646
82.1317	84.9241
82.2041	84.9203
82.2951	84.8912
82.3691	84.8836
82.4432	84.8671
82.5375	84.8595
82.5972	84.8633
82.6844	84.8506
82.7662	84.8303
82.8426	84.8481
82.9315	84.8646
82.9845	84.8962
83.0772	84.8405
83.1527	84.843
83.231	84.8506
83.3182	84.8189
83.3745	84.805
83.4585	84.7898
83.5363	84.7999
83.6184	84.8139
83.6984	84.7461
83.774	84.7613
83.8571	84.7987
83.9283	84.8025
84.0093	84.8164
84.0905	84.8037
84.1589	84.7898
84.2318	84.741
84.3189	84.7321
84.3966	84.6777
84.4767	84.6878
84.5579	84.7055
84.637	84.7309
84.722	84.7017
84.7965	84.7169
84.87	84.6853
84.9484	84.684
85.0289	84.7005
85.1098	84.7005
85.1938	84.6967
85.2692	84.7017
85.3376	84.7081
85.4226	84.6979
85.5034	84.6878
85.5834	84.6663
85.6538	84.7195
85.7416	84.6713
85.8242	84.6675
85.8992	84.6789
85.9806	84.6042
86.0508	84.5966
86.1274	84.6257
86.2095	84.6435
86.2877	84.665
86.3716	84.6333
86.4463	84.6612
86.5203	84.608
86.6035	84.5991
86.6715	84.6232
86.7486	84.6016
86.8323	84.6257
86.9134	84.6244
86.9941	84.6371
87.0687	84.6194
87.157	84.5548
87.2267	84.5586
87.303	84.6016
87.3913	84.5814
87.4557	84.5174
87.5314	84.5136
87.6291	84.5472
87.6851	84.5763
87.7776	84.5484
87.8528	84.551
87.9305	84.5434
88.0171	84.5738
88.0813	84.5674
88.1727	84.5339
88.2537	84.4984
88.329	84.506
88.4173	84.5085
88.4827	84.5085
88.5716	84.5098
88.6522	84.5389
88.7266	84.5085
88.8097	84.5649
88.881	84.5339
88.9668	84.5034
89.04	84.506
89.1137	84.4832
89.2104	84.4629
89.2751	84.4819
89.3627	84.5009
89.4444	84.506
89.5169	84.4806
89.6126	84.4857
89.6863	84.4274
89.7574	84.4528
89.8445	84.4439
89.9202	84.4654
90.0098	84.454
90.082	84.4528
90.1591	84.449
90.2462	84.449
90.3209	84.43
90.4009	84.4021
90.4774	84.3894
90.5598	84.3805
90.635	84.4262
90.7124	84.4084
90.7969	84.4224
90.8722	84.4502
90.9454	84.4287
91.0293	84.4312
91.1069	84.4224
91.1848	84.4502
91.2632	84.4236
91.3395	84.3945
91.413	84.4312
91.4989	84.411
91.5665	84.3983
91.6546	84.4059
91.7299	84.3907
91.805	84.3995
91.8972	84.4021
91.9687	84.416
92.0396	84.3894
92.1277	84.4262
92.2049	84.4034
92.2849	84.4211
92.3558	84.4414
92.4382	84.4312
92.5182	84.3907
92.5862	84.3957
92.6642	84.397
92.7401	84.3577
92.8191	84.3527
92.904	84.3691
92.9797	84.3413
93.0611	84.3653
93.1381	84.3565
93.2084	84.3805
93.2933	84.4034
93.3646	84.3577
93.463	84.3197
93.5332	84.3235
93.6	84.321
93.6984	84.3539
93.7678	84.3223
93.8516	84.3831
93.9347	84.3337
94.0037	84.2938
94.092	84.2976
94.1612	84.3001
94.2385	84.3128
94.3268	84.3273
94.3864	84.3337
94.4827	84.3235
94.5526	84.2899
94.6335	84.2887
94.7198	84.3172
94.7802	84.3387
94.8687	84.3362
94.9481	84.3311
95.0205	84.3299
95.1145	84.3476
95.1763	84.3463
95.2664	84.34
95.3497	84.3128
95.4154	84.3102
95.513	84.2861
95.5819	84.2874
95.6638	84.3014
95.7419	84.2823
95.8092	84.2621
95.9036	84.2861
95.9686	84.2938
96.0567	84.3039
96.143	84.3001
96.2171	84.2988
96.2957	84.2747
96.3736	84.2861
96.4554	84.2633
96.5469	84.2709
96.6129	84.2874
96.6985	84.3451
96.7815	84.3413
96.8521	84.3014
96.9403	84.3001
97.0098	84.3185
97.0925	84.2963
97.1789	84.2887
97.2463	84.3001
97.3277	84.3197
97.3994	84.2976
97.4913	84.2785
97.562	84.2557
97.6481	84.2418
97.7289	84.2545
97.8172	84.2621
97.8942	84.2481
97.966	84.2785
98.0462	84.2532
98.1283	84.2418
98.213	84.2418
98.2859	84.2709
98.3741	84.2253
98.4492	84.2532
98.532	84.2507
98.6201	84.2785
98.6984	84.2304
98.7737	84.238
98.8551	84.2583
98.9283	84.2684
99.0219	84.257
99.0972	84.2177
99.1692	84.219
99.2587	84.2405
99.3371	84.2431
99.4319	84.2405
99.5006	84.2063
99.5761	84.2253
99.683	84.2127
99.7423	84.2557
99.8331	84.2114
99.9077	84.1734
99.9884	84.1899
100.084	84.2013
100.15	84.1518
100.236	84.143
100.312	84.1696
100.379	84.1696
100.478	84.1531
100.543	84.1582
100.621	84.0999
100.714	84.1265
100.768	84.1252
100.869	84.0815
100.937	84.0923
101.021	84.1126
101.102	84.1468
101.18	84.1417
101.275	84.1354
101.345	84.1544
101.42	84.0853
101.511	84.1366
101.583	84.1328
101.668	84.0885
101.757	84.1062
101.821	84.1113
101.919	84.1012
101.986	84.0841
102.074	84.0974
102.154	84.0752
102.228	84.0815
102.322	84.0765
102.391	84.0511
102.47	84.008
102.562	84.0473
102.63	84.0156
102.715	84.0004
102.792	84.0536
102.862	84.0562
102.965	84.0346
103.035	84.0308
103.128	83.989
103.204	83.9992
103.269	83.9802
103.373	84.0144
103.431	84.0207
103.517	83.9688
103.605	83.9726
103.678	84.0245
103.776	83.9802
103.834	83.9345
103.927	83.9536
104.006	83.9434
104.073	83.9459
104.173	83.951
104.241	83.9054
104.312	83.8826
104.412	83.9257
104.474	83.9447
104.567	83.9067
104.644	83.9307
104.719	83.9282
104.816	83.8788
104.898	83.8953
104.983	83.8579
105.06	83.8927
105.146	83.9206
105.221	83.9333
105.301	83.8965
105.39	83.8978
105.469	83.8902
105.549	83.9079
105.631	83.9092
105.705	83.8965
105.795	83.8927
105.884	83.8541
105.948	83.8927
106.04	83.8953
106.12	83.9421
106.201	83.9333
106.288	83.8978
106.353	83.9206
106.437	83.9219
106.504	83.9383
106.588	83.9219
106.682	83.8889
106.75	83.9282
106.84	83.8788
106.925	83.8877
107	83.8566
107.085	83.8725
107.164	83.8737
107.246	83.8902
107.331	83.9257
107.407	83.8864
107.486	83.9003
107.572	83.8991
107.639	83.9459
107.733	83.9345
107.815	83.9383
107.882	83.9117
107.977	83.9079
108.053	83.9054
108.139	83.9003
108.224	83.9168
108.291	83.9079
108.391	83.8674
108.477	83.9054
108.552	83.9257
108.643	83.9054
108.717	83.8864
108.8	83.863
108.881	83.894
108.958	83.8604
109.045	83.8503
109.12	83.863
109.197	83.8725
109.285	83.8478
109.362	83.8503
109.447	83.8636
109.527	83.8813
109.605	83.8699
109.698	83.8503
109.765	83.8465
109.86	83.8661
109.934	83.8877
110.013	83.8649
110.102	83.8649
110.171	83.8737
110.252	83.8826
110.326	83.8763
110.405	83.8763
110.491	83.8788
110.568	83.8826
110.644	83.9016
110.731	83.8889
110.809	83.8699
110.888	83.8737
110.974	83.844
111.054	83.8617
111.145	83.8737
111.204	83.8649
111.296	83.7857
111.354	83.7819
111.435	83.7945
111.522	83.8097
111.587	83.7717
111.683	83.8021
111.756	83.8072
111.837	83.8097
111.925	83.811
111.995	83.7679
112.082	83.7667
112.153	83.7616
112.229	83.7464
112.318	83.7755
112.387	83.7401
112.472	83.7527
112.55	83.7768
112.625	83.7477
112.718	83.7261
112.783	83.735
112.857	83.7388
112.949	83.7274
113.033	83.7185
113.118	83.7312
113.188	83.7299
113.259	83.7325
113.341	83.7337
113.411	83.716
113.494	83.697
113.582	83.6894
113.647	83.7058
113.753	83.6894
113.82	83.7008
113.896	83.6995
113.985	83.6716
114.052	83.6476
114.144	83.6564
114.213	83.659
114.283	83.6336
114.378	83.6412
114.439	83.6526
114.534	83.64
114.59	83.6355
114.669	83.6191
114.759	83.6267
114.83	83.645
114.916	83.6203
114.984	83.614
115.058	83.595
115.149	83.595
115.225	83.6165
115.307	83.6026
115.391	83.5886
115.454	83.5785
115.547	83.5848
115.626	83.5709
115.693	83.5342
115.787	83.5595
115.853	83.5836
115.932	83.5342
116.027	83.543
116.097	83.5696
116.186	83.5595
116.259	83.5418
116.345	83.5468
116.43	83.5582
116.496	83.4847
116.581	83.4923
116.648	83.5038
116.745	83.4987
116.83	83.5025
116.887	83.5063
116.975	83.4974
117.054	83.5202
117.135	83.4999
117.224	83.5354
117.287	83.4936
117.386	83.4847
117.465	83.4683
117.539	83.4822
117.632	83.4923
117.699	83.4759
117.778	83.4645
117.858	83.4619
117.925	83.4518
118.012	83.4404
118.088	83.4569
118.17	83.4835
118.261	83.4759
118.318	83.4873
118.425	83.4556
118.504	83.4518
118.587	83.4005
118.667	83.3916
118.732	83.4201
118.816	83.4062
118.896	83.4214
118.97	83.4005
119.067	83.3954
119.138	83.4043
119.217	83.3954
119.301	83.4056
119.372	83.3865
119.469	83.3549
119.54	83.3435
119.616	83.3587
119.703	83.3878
119.76	83.3916
119.859	83.3663
119.923	83.3384
119.999	83.3295
120.084	83.3207
120.157	83.3523
120.248	83.346
120.323	83.327
120.405	83.275
120.5	83.3004
120.557	83.3371
120.649	83.3169
120.722	83.3232
120.796	83.2814
120.883	83.2839
120.954	83.2928
121.035	83.3042
121.132	83.2941
121.194	83.2522
121.278	83.2636
121.353	83.2674
121.434	83.2484
121.517	83.2598
121.591	83.2434
121.679	83.2282
121.745	83.2041
121.824	83.2408
121.903	83.2345
121.983	83.2282
122.056	83.2244
122.141	83.1927
122.212	83.1927
122.294	83.1718
122.375	83.1756
122.465	83.1819
122.528	83.1693
122.616	83.116
122.708	83.1515
122.759	83.1826
122.862	83.1236
122.948	83.1553
123.022	83.1566
123.112	83.154
123.175	83.1578
123.267	83.1864
123.342	83.1414
123.42	83.1388
123.505	83.1388
123.583	83.1439
123.672	83.13
123.749	83.149
123.829	83.1528
123.909	83.1198
123.987	83.1287
124.066	83.0983
124.141	83.0654
124.218	83.0869
124.3	83.0907
124.382	83.1249
124.464	83.1439
124.541	83.1325
124.625	83.111
124.696	83.1008
124.784	83.0704
124.86	83.0476
124.943	83.0501
125.018	83.0489
125.097	83.0717
125.182	83.1224
125.261	83.0882
125.341	83.0628
125.419	83.0565
125.499	83.0628
125.581	83.0692
125.66	83.0692
125.744	83.0476
125.808	83.0641
125.901	83.073
125.98	83.0616
126.056	83.0362
126.148	83.0578
126.214	83.0514
126.301	83.0299
126.389	83.0349
126.475	83.073
126.566	83.0286
126.633	83.0261
126.728	83.0185
126.806	83.0425
126.882	83.0514
126.969	83.0197
127.043	83.0096
127.134	83.0121
127.209	82.9957
127.287	83.0337
127.367	83.0185
127.445	83.0045
127.532	82.9995
127.614	83.0223
127.692	83.0134
127.78	82.9919
127.852	83.002
127.943	83.0083
128.007	82.9779
128.091	82.9957
128.184	83.0121
128.259	82.964
128.346	82.9253
128.421	82.9691
128.517	82.9532
128.593	82.9507
128.663	82.9653
128.756	82.9691
128.842	82.9931
128.921	82.9843
128.997	83.0007
129.07	82.9729
129.149	82.9805
129.233	83.002
129.322	82.9868
129.399	82.9893
129.485	82.9792
129.566	82.9868
129.647	82.9678
129.719	82.964
129.803	82.9627
129.892	82.9456
129.974	82.9703
130.054	82.9919
130.126	82.9881
130.205	82.9678
130.289	82.9665
130.369	82.9482
130.457	82.9089
130.524	82.9589
130.613	82.9615
130.694	82.9602
130.775	82.964
130.862	82.9507
130.926	83.0159
131.015	82.9253
131.102	82.8962
131.182	82.919
131.264	82.9342
131.325	82.9215
131.43	82.8772
131.504	82.8772
131.585	82.8962
131.669	82.9266
131.75	82.9431
131.832	82.8949
131.91	82.9551
131.993	82.9101
132.071	82.8848
132.144	82.9241
132.248	82.8823
132.318	82.8633
132.399	82.8544
132.479	82.8607
132.563	82.8506
132.652	82.8962
132.72	82.9241
132.803	82.8671
132.881	82.862
132.964	82.8367
133.053	82.8481
133.127	82.8658
133.208	82.8709
133.288	82.8683
133.366	82.8468
133.459	82.8531
133.539	82.881
133.612	82.8709
133.694	82.8544
133.774	82.8797
133.859	82.8962
133.931	82.8721
134.005	82.8721
134.078	82.8721
134.152	82.8747
134.242	82.8607
134.323	82.862
134.398	82.8975
134.487	82.9152
134.556	82.8607
134.647	82.8835
134.725	82.8899
134.801	82.8848
134.884	82.8417
134.963	82.8519
135.045	82.8493
135.123	82.8252
135.209	82.7986
135.296	82.8088
135.373	82.81
135.462	82.8024
135.55	82.8088
135.622	82.8126
135.709	82.7986
135.788	82.8367
135.871	82.7961
135.957	82.7999
136.03	82.8214
136.115	82.8062
136.197	82.8024
136.274	82.7986
136.361	82.8265
136.438	82.8633
136.537	82.8341
136.608	82.8075
136.686	82.8075
136.77	82.8379
136.848	82.8252
136.937	82.8012
137.022	82.7758
137.093	82.8075
137.19	82.8696
137.257	82.8341
137.347	82.8367
137.427	82.8506
137.503	82.8176
137.598	82.8329
137.668	82.8405
137.755	82.843
137.837	82.8405
137.915	82.8582
137.986	82.8291
138.063	82.8113
138.153	82.8252
138.243	82.8683
138.322	82.7974
138.396	82.8024
138.47	82.8405
138.553	82.8291
138.642	82.8227
138.718	82.8037
138.812	82.8088
138.89	82.8227
138.97	82.8569
139.06	82.8392
139.143	82.8265
139.218	82.7872
139.297	82.7708
139.38	82.8062
139.471	82.824
139.555	82.8265
139.632	82.8493
139.718	82.8772
139.797	82.8671
139.878	82.8709
139.965	82.8443
140.04	82.862
140.127	82.8582
140.217	82.8595
140.29	82.8468
140.382	82.8861
140.459	82.8747
140.542	82.8329
140.629	82.8341
140.698	82.8633
140.787	82.8379
140.861	82.8341
140.946	82.8569
141.04	82.8481
141.111	82.8189
141.2	82.8455
141.279	82.8151
141.356	82.8151
141.454	82.8252
141.524	82.7961
141.608	82.772
141.692	82.7999
141.771	82.8291
141.857	82.8329
141.944	82.7974
142.012	82.8189
142.106	82.8189
142.189	82.8151
142.278	82.8164
142.368	82.8214
142.44	82.8138
142.531	82.7923
142.598	82.81
142.677	82.7999
142.761	82.824
142.829	82.8062
142.92	82.7986
143.003	82.8278
143.088	82.8392
143.174	82.8189
143.248	82.791
143.337	82.8214
143.405	82.7961
143.492	82.7594
143.577	82.7315
143.644	82.7746
143.74	82.7632
143.806	82.7454
143.892	82.7644
143.975	82.7606
144.046	82.7505
144.134	82.7302
144.21	82.7492
144.287	82.7606
144.375	82.81
144.442	82.7822
144.534	82.7898
144.622	82.7682
144.694	82.7682
144.784	82.753
144.859	82.7366
144.944	82.703
145.034	82.7454
145.1	82.7505
145.198	82.6776
145.272	82.708
145.36	82.7594
145.449	82.7619
145.505	82.7746
145.608	82.7758
145.686	82.7106
145.77	82.7366
145.852	82.7644
145.923	82.7594
146.019	82.8037
146.096	82.772
146.172	82.7682
146.275	82.7429
146.336	82.7391
146.418	82.684
146.512	82.7055
146.591	82.6789
146.688	82.708
146.75	82.7245
146.84	82.6992
146.93	82.6992
147.004	82.689
147.097	82.7214
147.173	82.7055
147.251	82.7233
147.34	82.722
147.417	82.6903
147.5	82.6903
147.592	82.6751
147.664	82.6599
147.757	82.6814
147.828	82.7004
147.912	82.6637
147.99	82.7017
148.07	82.7169
148.157	82.7106
148.223	82.6827
148.316	82.6561
148.402	82.627
148.477	82.6726
148.568	82.6764
148.654	82.6713
148.736	82.6675
148.816	82.7004
148.894	82.6852
148.982	82.6548
149.061	82.6688
149.138	82.6624
149.229	82.6396
149.301	82.7004
149.393	82.6979
149.476	82.6992
149.559	82.708
149.642	82.6789
149.727	82.6105
149.808	82.5864
149.896	82.6219
149.978	82.6042
150.043	82.5953
150.133	82.6143
150.203	82.632
150.292	82.6434
150.368	82.6409
150.454	82.6067
150.544	82.632
150.612	82.6333
150.692	82.5965
150.781	82.608
150.86	82.632
150.945	82.613
151.017	82.5915
151.094	82.5687
151.188	82.5623
151.258	82.5687
151.348	82.5636
151.423	82.5395
151.502	82.5408
151.591	82.5725
151.668	82.5395
151.762	82.5307
151.834	82.5661
151.9	82.5712
151.993	82.5737
152.066	82.5699
152.147	82.5357
152.236	82.5256
152.301	82.5345
152.396	82.5471
152.473	82.5256
152.546	82.5066
152.641	82.5104
152.706	82.5022
152.8	82.5256
152.877	82.5509
152.945	82.5357
153.04	82.5307
153.102	82.5269
153.201	82.5193
153.28	82.5167
153.347	82.5091
153.44	82.5243
153.518	82.5034
153.599	82.4401
153.694	82.5053
153.762	82.4946
153.858	82.4977
153.934	82.4388
154.011	82.4325
154.097	82.4287
154.163	82.4603
154.256	82.4895
154.342	82.4413
154.423	82.4477
154.521	82.4413
154.593	82.4287
154.69	82.4413
154.765	82.4388
154.837	82.4299
154.939	82.416
155.007	82.4147
155.103	82.4249
155.178	82.4426
155.247	82.4109
155.342	82.3767
155.407	82.4021
155.497	82.397
155.577	82.3919
155.654	82.4008
155.747	82.4337
155.822	82.4236
155.901	82.4059
155.995	82.4008
156.064	82.4021
156.158	82.3729
156.235	82.3907
156.306	82.3716
156.394	82.3754
156.455	82.3501
156.557	82.3615
156.633	82.3286
156.712	82.3374
156.813	82.3235
156.869	82.364
156.951	82.3526
157.049	82.3793
157.115	82.3678
157.215	82.3602
157.285	82.3463
157.357	82.3501
157.451	82.3678
157.529	82.3742
157.614	82.2969
157.696	82.3172
157.775	82.3831
157.866	82.3628
157.938	82.3476
158.026	82.3311
158.11	82.3501
158.195	82.3577
158.281	82.3324
158.36	82.3235
158.448	82.321
158.538	82.3286
158.617	82.3387
158.703	82.3273
158.781	82.3235
158.87	82.3235
158.956	82.3311
159.039	82.2798
159.133	82.3045
159.206	82.3488
159.297	82.3539
159.388	82.345
159.455	82.364
159.55	82.3577
159.616	82.3577
159.71	82.3602
159.798	82.3387
159.872	82.3134
159.954	82.3159
160.041	82.3615
160.122	82.3463
160.204	82.3134
160.287	82.3222
160.357	82.2969
160.449	82.321
160.521	82.3666
160.608	82.3374
160.681	82.3222
160.752	82.2969
160.839	82.2792
160.917	82.3172
161.002	82.3134
161.084	82.2944
161.161	82.2842
161.253	82.2557
161.341	82.302
161.423	82.2842
161.505	82.2842
161.592	82.3096
161.667	82.3134
161.753	82.2608
161.835	82.2855
161.913	82.2944
161.991	82.2722
162.075	82.2481
162.164	82.2
162.248	82.262
162.325	82.2595
162.41	82.2139
162.487	82.2506
162.576	82.2418
162.659	82.2456
162.74	82.2456
162.817	82.2785
162.899	82.2684
162.985	82.243
163.056	82.2329
163.135	82.238
163.221	82.2557
163.293	82.2595
163.384	82.2728
163.462	82.2595
163.543	82.2506
163.63	82.2506
163.7	82.2671
163.794	82.2906
163.866	82.238
163.952	82.2291
164.033	82.1911
164.109	82.1848
164.192	82.2139
164.285	82.2012
164.358	82.2025
164.445	82.1924
164.523	82.1645
164.596	82.1544
164.688	82.2278
164.761	82.1936
164.85	82.1784
164.927	82.2088
165.003	82.2012
165.093	82.1645
165.164	82.162
165.249	82.1886
165.33	82.1974
165.393	82.1784
165.485	82.162
165.559	82.1505
165.655	82.2088
165.735	82.2025
165.805	82.162
165.905	82.1556
165.982	82.1366
166.069	82.1037
166.151	82.129
166.225	82.1341
166.323	82.1417
166.406	82.1505
166.486	82.1239
166.575	82.0897
166.648	82.1277
166.74	82.1138
166.819	82.1176
166.888	82.1087
166.984	82.0397
167.053	82.0885
167.139	82.0581
167.228	82.0657
167.296	82.053
167.399	82.091
167.464	82.0923
167.556	82.1138
167.639	82.0543
167.717	82.091
167.81	82.0796
167.886	82.0295
167.964	82.0371
168.054	82.0333
168.127	82.0473
168.221	82.0657
168.296	82.0619
168.376	82.0435
168.474	81.989
168.548	81.9865
168.643	82.0156
168.729	82.0397
168.797	82.0371
168.896	82.041
168.963	82.0245
169.06	82.0156
169.141	81.9586
169.211	81.9599
169.304	81.9497
169.39	81.9345
169.473	81.9548
169.566	81.9953
169.627	81.9687
169.725	81.9662
169.802	82.0004
169.885	81.9865
169.98	81.9649
170.054	81.9751
170.147	81.9269
170.221	81.9117
170.301	81.9434
170.389	81.913
170.461	81.9066
170.557	81.9244
170.639	81.9218
170.713	81.8813
170.799	81.9358
170.874	81.9383
170.965	81.9117
171.053	81.9307
171.123	81.9206
171.219	81.951
171.294	81.9193
171.371	81.9548
171.453	81.9611
171.527	81.9104
171.617	81.9041
171.693	81.9256
171.769	81.9016
171.857	81.918
171.93	81.8914
172.017	81.9104
172.093	81.8623
172.167	81.8699
172.255	81.8737
172.319	81.8623
172.416	81.8572
172.497	81.8737
172.568	81.811
172.656	81.7831
172.727	81.8636
172.814	81.899
172.89	81.8256
172.961	81.8199
173.058	81.861
173.133	81.8211
173.217	81.7996
173.304	81.8256
173.382	81.7932
173.455	81.8034
173.543	81.7907
173.625	81.8046
173.704	81.8148
173.782	81.7983
173.871	81.7692
173.956	81.7742
174.031	81.8008
174.124	81.8046
174.205	81.7603
174.288	81.735
174.369	81.7578
174.452	81.7818
174.537	81.7692
174.617	81.7565
174.7	81.7134
174.774	81.6969
174.853	81.7324
174.936	81.7185
175.013	81.6995
175.094	81.6919
175.18	81.7198
175.257	81.6957
175.347	81.6817
175.421	81.7096
175.51	81.721
175.598	81.7071
175.681	81.6526
175.754	81.6501
175.833	81.6741
175.906	81.6906
175.984	81.6615
176.065	81.6273
176.163	81.6589
176.231	81.6716
176.327	81.6729
176.398	81.6589
176.492	81.6615
176.57	81.6285
176.658	81.6045
176.741	81.6083
176.823	81.5873
176.907	81.5848
176.99	81.5886
177.072	81.6437
177.161	81.6387
177.244	81.5709
177.331	81.5721
177.418	81.6007
177.499	81.5899
177.58	81.5645
177.663	81.5595
177.746	81.5607
177.831	81.5493
177.905	81.5354
177.996	81.5582
178.066	81.5354
178.149	81.5202
178.243	81.5316
178.315	81.5354
178.399	81.5151
178.48	81.5721
178.566	81.5595
178.655	81.5569
178.735	81.5506
178.819	81.5025
178.901	81.4936
178.978	81.505
179.067	81.4695
179.146	81.5012
179.231	81.5151
179.317	81.472
179.393	81.4999
179.487	81.5088
179.568	81.5139
179.649	81.5303
179.743	81.4759
179.807	81.453
179.899	81.4518
179.981	81.4556
180.059	81.4328
180.149	81.4315
180.227	81.4226
180.308	81.4226
180.393	81.429
180.487	81.434
180.564	81.4226
180.635	81.429
180.726	81.4214
180.807	81.4366
180.887	81.4695
180.977	81.4378
181.047	81.4188
181.141	81.4188
181.223	81.4112
181.294	81.4606
181.382	81.429
181.45	81.4429
181.532	81.434
181.623	81.434
181.703	81.4885
181.782	81.4695
181.869	81.4366
181.952	81.448
182.039	81.4708
182.105	81.4188
182.198	81.4163
182.283	81.3624
182.361	81.3346
182.436	81.3688
182.518	81.377
182.599	81.3732
182.684	81.3308
182.759	81.3574
182.847	81.3422
182.929	81.3181
183.011	81.3206
183.099	81.351
183.183	81.346
183.261	81.3434
183.343	81.41
183.436	81.3675
183.513	81.3536
183.593	81.3758
183.681	81.3498
183.763	81.3168
183.846	81.3257
183.93	81.3181
184.01	81.3232
184.086	81.3485
184.17	81.313
184.243	81.2864
184.321	81.2839
184.397	81.2801
184.484	81.3232
184.563	81.3282
184.648	81.3206
184.734	81.3244
184.79	81.2978
184.896	81.289
184.969	81.2573
185.057	81.2459
185.146	81.2256
185.207	81.237
185.302	81.2814
185.38	81.2573
185.467	81.2155
185.55	81.2155
185.624	81.2281
185.719	81.2421
185.807	81.2294
[truncated: 3,882 more rows]

## Sheet: Fig. 2a
Potential (V vs. Ag/AgCl)	Current (mA)
0.495082	0.0757934
0.485	0.0303699
0.474963	0.0041221
0.464946	-0.0144509
0.454935	-0.0278549
0.444934	-0.0383444
0.434983	-0.0462222
0.424987	-0.0516229
0.41499	-0.0558042
0.404952	-0.0586861
0.394948	-0.0619365
0.38495	-0.0641833
0.374968	-0.0661421
0.365003	-0.0679489
0.355013	-0.068719
0.345007	-0.0702609
0.334951	-0.0712739
0.32496	-0.0723209
0.314931	-0.0730681
0.304961	-0.0736378
0.294982	-0.0737828
0.28499	-0.0744957
0.274989	-0.0749222
0.264983	-0.0755454
0.254995	-0.0763964
0.245004	-0.0782392
0.235055	-0.0809306
0.225051	-0.0805918
0.215044	-0.0816352
0.20507	-0.0855266
0.194984	-0.0842085
0.184979	-0.0882489
0.175013	-0.0920799
0.165055	-0.092033
0.154933	-0.089416
0.145114	-0.098738
0.135027	-0.099402
0.125007	-0.10206
0.114998	-0.106427
0.104996	-0.109279
0.0950403	-0.110873
0.0850434	-0.113752
0.0750348	-0.11529
0.0649983	-0.117728
0.0549939	-0.118751
0.0449805	-0.119217
0.0349995	-0.118654
0.0250228	-0.116278
0.0150296	-0.113129
0.0050247	-0.110175
-0.00507023	-0.10872
-0.0150514	-0.107246
-0.0250603	-0.106681
-0.0350342	-0.106918
-0.0450126	-0.1072
-0.0550199	-0.108295
-0.0650256	-0.109643
-0.0750854	-0.110998
-0.0850815	-0.113173
-0.0950753	-0.115519
-0.105031	-0.118152
-0.115039	-0.121933
-0.125025	-0.127775
-0.135036	-0.133935
-0.145072	-0.137424
-0.155071	-0.138444
-0.165054	-0.13762
-0.175023	-0.137171
-0.185014	-0.138964
-0.19501	-0.142038
-0.194864	-0.0595475
-0.184712	-0.0241749
-0.17469	-0.00520431
-0.164736	0.00799644
-0.154726	0.0171005
-0.144731	0.0241835
-0.134703	0.0303276
-0.124703	0.034528
-0.114703	0.0385476
-0.104712	0.0416001
-0.0947658	0.0445309
-0.0847647	0.0474938
-0.0747643	0.0495558
-0.0646966	0.0514233
-0.0547045	0.0533151
-0.0447026	0.0557126
-0.0347095	0.0574791
-0.0247464	0.0594526
-0.0147435	0.0618238
-0.00473848	0.0648862
0.0053588	0.0675129
0.0153553	0.0698969
0.0253467	0.0723553
0.0353171	0.0743137
0.0453051	0.0758504
0.0552992	0.077391
0.0653062	0.0786815
0.0753598	0.0798573
0.0853681	0.0810423
0.0953608	0.0828401
0.105318	0.0842865
0.115313	0.0860897
0.125312	0.0880814
0.13532	0.0908809
0.145346	0.0932563
0.155343	0.0961673
0.16534	0.100122
0.175287	0.103942
0.185291	0.108278
0.195294	0.112045
0.205329	0.11478
0.21532	0.117901
0.225342	0.1161
0.235349	0.116696
0.245304	0.117781
0.255311	0.116845
0.265303	0.115937
0.275301	0.115148
0.285293	0.114426
0.295291	0.113638
0.305275	0.113059
0.315242	0.113214
0.325256	0.113738
0.335254	0.114728
0.345321	0.11651
0.355306	0.11906
0.365315	0.121695
0.375266	0.125457
0.385261	0.129529
0.395257	0.133678
0.405265	0.13794
0.415308	0.142166
0.425301	0.146966
0.435303	0.152889
0.44524	0.157642
0.455256	0.162209
0.465247	0.16484
0.475282	0.168081
0.485308	0.173365
0.495321	0.180654
0.505304	0.190805
0.515263	0.203465
0.525271	0.221265
0.535264	0.247853
0.54528	0.287835
0.555268	0.345397
0.565278	0.424045
0.575276	0.525911
0.585239	0.649993
0.595232	0.796896
0.605231	0.964846
0.615293	1.14994
0.625273	1.34794
0.635288	1.55332
0.645256	1.7632
0.655237	1.97786
0.665222	2.19528
0.675234	2.41309
0.685263	2.63006
0.695262	2.8416
0.70527	3.04781
0.71522	3.24632
0.72522	3.4337
0.735231	3.60241
0.745232	3.74596
0.755278	3.85571
0.765279	3.92042
0.77527	3.92971
0.785225	3.88249
0.79522	3.79235
0.805221	3.67492
0.815224	3.53353
0.82523	3.37135
0.83525	3.19886
0.845237	3.02233
0.855185	2.8463
0.865204	2.67094
0.875195	2.49048
0.885243	2.29864
0.89523	2.10668
0.894958	1.72816
0.884824	1.34851
0.874763	1.06509
0.864758	0.851499
0.854751	0.689262
0.844805	0.566571
0.834813	0.473997
0.824794	0.405144
0.814794	0.352174
0.804798	0.309407
0.794788	0.276651
0.784794	0.250579
0.774855	0.228978
0.764851	0.212217
0.754844	0.197965
0.744798	0.186332
0.734792	0.177282
0.724785	0.168993
0.714794	0.16053
0.70485	0.1517
0.694855	0.144442
0.684851	0.136944
0.674799	0.128453
0.664798	0.118455
0.654799	0.105609
0.644834	0.088665
0.634861	0.0672042
0.624859	0.0411773
0.614874	0.0113398
0.604814	-0.020685
0.594812	-0.0503103
0.584811	-0.077367
0.574839	-0.100603
0.564843	-0.118923
0.554849	-0.133372
0.544864	-0.144915
0.534836	-0.153954
0.524836	-0.161445
0.514848	-0.16822
Potential (V vs. Ag/AgCl)	Current (mA)
0.495006	-0.180129
0.485024	-0.184814
0.475003	-0.189053
0.464963	-0.192869
0.454965	-0.196968
0.444954	-0.200073
0.435001	-0.202321
0.425012	-0.204255
0.415012	-0.206274
0.404966	-0.209605
0.394965	-0.2146
0.384969	-0.220423
0.374971	-0.227085
0.365025	-0.234801
0.355019	-0.241176
0.345009	-0.24303
0.33496	-0.240855
0.324972	-0.234096
0.314959	-0.22578
0.304993	-0.217403
0.295005	-0.210663
0.285001	-0.20593
0.275006	-0.202268
0.265011	-0.200304
0.255011	-0.19961
0.24501	-0.202163
0.235064	-0.207716
0.225052	-0.218263
0.215068	-0.235942
0.205063	-0.26254
0.195016	-0.300879
0.185013	-0.35292
0.175021	-0.420483
0.165075	-0.500234
0.155098	-0.588835
0.145068	-0.643454
0.135062	-0.716651
0.12519	-0.899399
0.115114	-1.06603
0.105095	-1.18345
0.0950804	-1.28826
0.0850746	-1.4016
0.0750691	-1.5099
0.0650142	-1.60357
0.0550053	-1.67813
0.0449982	-1.72914
0.0350065	-1.75871
0.0250361	-1.76557
0.0150386	-1.74646
0.00503359	-1.69638
-0.00505293	-1.61818
-0.0150472	-1.51379
-0.025041	-1.39004
-0.035033	-1.23926
-0.0450067	-1.0602
-0.0549992	-0.87284
-0.0650027	-0.699061
-0.0750625	-0.549239
-0.0850569	-0.425647
-0.0950573	-0.332997
-0.105011	-0.279301
-0.115005	-0.253749
-0.125009	-0.242661
-0.135008	-0.239848
-0.145048	-0.23843
-0.155044	-0.234362
-0.165037	-0.227423
-0.174995	-0.220817
-0.184988	-0.217274
-0.195002	-0.217258
-0.194911	-0.0911332
-0.18473	-0.0201684
-0.174697	0.00942256
-0.164754	0.0273302
-0.154743	0.0397751
-0.14474	0.0492006
-0.134707	0.0567734
-0.124711	0.0624934
-0.114708	0.0676623
-0.10471	0.0717699
-0.0947601	0.0760928
-0.0847533	0.0796937
-0.0747483	0.0834031
-0.0646952	0.0856889
-0.054698	0.0895225
-0.0446918	0.092622
-0.03472	0.0961357
-0.0247554	0.101132
-0.0147545	0.106676
-0.00475269	0.115095
0.00533285	0.125137
0.0153272	0.13638
0.0253213	0.150097
0.0352695	0.167489
0.0452577	0.191233
0.055265	0.21944
0.0652736	0.254187
0.0753289	0.297246
0.0853354	0.340447
0.0953383	0.394202
0.10529	0.460204
0.11529	0.534997
0.125268	0.616148
0.135196	0.705528
0.145287	0.809106
0.155285	0.94333
0.165323	1.09239
0.17528	1.21763
0.185277	1.34036
0.195291	1.45822
0.205335	1.56334
0.21532	1.64524
0.225333	1.67958
0.235341	1.64583
0.245298	1.54031
0.255301	1.41406
0.265285	1.33352
0.275291	1.30617
0.285296	1.30469
0.29529	1.30428
0.305276	1.2604
0.315254	1.15069
0.325251	0.999118
0.335244	0.843685
0.345298	0.697329
0.355301	0.566068
0.365297	0.466976
0.375253	0.405772
0.385253	0.371246
0.39525	0.350693
0.405246	0.33676
0.415285	0.325052
0.42529	0.314456
0.435298	0.301867
0.445241	0.288989
0.45525	0.279006
0.465251	0.273633
0.475269	0.268776
0.485291	0.26514
0.495289	0.263529
0.505285	0.264037
0.515243	0.265082
0.525237	0.266901
0.535248	0.270148
0.545255	0.274806
0.555256	0.285497
0.565257	0.306139
0.575259	0.340382
0.585227	0.392378
0.595231	0.465066
0.60523	0.559973
0.615283	0.674312
0.625263	0.804674
0.635279	0.942384
0.645238	1.08237
0.655212	1.21909
0.665222	1.34323
0.675223	1.44419
0.685261	1.51343
0.69525	1.54236
0.705268	1.52744
0.715222	1.4694
0.725213	1.37546
0.735219	1.26301
0.745229	1.14364
0.755275	1.02495
0.765269	0.921606
0.775263	0.832933
0.785224	0.756933
0.795214	0.698016
0.805208	0.656007
0.815207	0.620968
0.825215	0.59854
0.835228	0.586966
0.845226	0.582834
0.855175	0.586143
0.865179	0.594173
0.875176	0.606484
0.885227	0.622153
0.895226	0.640522
0.894983	0.46936
0.88487	0.29459
0.874784	0.189605
0.8648	0.118643
0.854792	0.0652263
0.844862	0.0253027
0.834846	-0.00469468
0.824825	-0.0280751
0.814821	-0.0445597
0.804826	-0.0569936
0.79482	-0.0667459
0.784828	-0.075889
0.77488	-0.0829224
0.764874	-0.0876385
0.754876	-0.0920959
0.744844	-0.095802
0.734827	-0.0992057
0.72483	-0.101373
0.714828	-0.102948
0.704883	-0.105072
0.694871	-0.105944
0.684866	-0.107809
0.674822	-0.108993
0.664823	-0.110167
0.654819	-0.111881
0.644839	-0.115213
0.634875	-0.118685
0.624871	-0.123534
0.614882	-0.129755
0.604841	-0.137159
0.594831	-0.144691
0.584831	-0.151775
0.574855	-0.157606
0.564859	-0.162518
0.554864	-0.167432
0.54488	-0.171587
0.534862	-0.17605
0.524852	-0.180574
0.514853	-0.186091
Potential (V vs. Ag/AgCl)	Current (mA)
0.494937	-0.199973
0.484938	-0.20528
0.474911	-0.209547
0.46489	-0.213482
0.454882	-0.216277
0.444877	-0.218868
0.434913	-0.220203
0.424919	-0.221667
0.414924	-0.223381
0.404885	-0.226787
0.394888	-0.232155
0.384879	-0.238313
0.374899	-0.245931
0.364928	-0.253542
0.354943	-0.260014
0.344934	-0.261996
0.334884	-0.259725
0.324884	-0.253942
0.31487	-0.24682
0.304902	-0.239366
0.294928	-0.233109
0.284926	-0.229153
0.274921	-0.225258
0.264924	-0.22432
0.254932	-0.224829
0.244933	-0.228955
0.234977	-0.236122
0.224983	-0.249814
0.214982	-0.270907
0.204981	-0.300325
0.194936	-0.32945
0.184919	-0.374497
0.174926	-0.426776
0.165012	-0.501904
0.155091	-0.624906
0.145019	-0.749071
0.135031	-0.857237
0.124939	-0.959003
0.114934	-1.07368
0.104938	-1.1984
0.0949848	-1.32905
0.0849777	-1.45732
0.0749725	-1.57935
0.0649224	-1.69013
0.0549088	-1.78793
0.0449068	-1.87243
0.0349164	-1.94157
0.0249496	-1.99527
0.0149544	-2.02982
0.00496081	-2.03889
-0.00513575	-2.01693
-0.0151376	-1.95823
-0.0251381	-1.8667
-0.0351105	-1.74491
-0.0451002	-1.59077
-0.0550899	-1.3993
-0.0650999	-1.18049
-0.0751601	-0.958052
-0.0851523	-0.765033
-0.0951525	-0.609614
-0.105107	-0.477601
-0.115099	-0.3651
-0.125097	-0.295121
-0.135096	-0.264232
-0.145134	-0.251031
-0.155132	-0.242175
-0.165126	-0.233049
-0.175081	-0.225126
-0.185079	-0.2216
-0.195094	-0.220788
-0.19482	-0.0876719
-0.184654	-0.0134553
-0.174619	0.0172161
-0.164666	0.0347795
-0.154664	0.0464631
-0.144665	0.056694
-0.134629	0.0640846
-0.124622	0.0696935
-0.114624	0.0751494
-0.104635	0.0795136
-0.0946766	0.0837532
-0.0846826	0.0874572
-0.0746801	0.0915885
-0.0646165	0.0947382
-0.0546111	0.0984026
-0.0446246	0.10264
-0.0346386	0.107669
-0.0246686	0.114368
-0.0146662	0.12285
-0.00466582	0.132552
0.00542304	0.144278
0.0154113	0.155747
0.0254078	0.170307
0.03537	0.190037
0.0453505	0.215158
0.0553374	0.246974
0.0653456	0.287426
0.0753987	0.335585
0.0854004	0.396832
0.0954207	0.462979
0.105382	0.527519
0.115384	0.607543
0.125382	0.695377
0.135385	0.784209
0.145376	0.874666
0.15531	0.975804
0.165367	1.09799
0.175363	1.29772
0.185371	1.42131
0.19538	1.54517
0.205418	1.66034
0.215416	1.75581
0.225421	1.82184
0.235435	1.84015
0.245382	1.79123
0.25538	1.68825
0.26537	1.58346
0.275374	1.52422
0.285369	1.51971
0.29537	1.551
0.305357	1.59206
0.315323	1.597
0.325337	1.52724
0.335335	1.37515
0.345381	1.1834
0.355391	0.993718
0.365375	0.824984
0.375335	0.68286
0.385337	0.569268
0.395341	0.482085
0.405334	0.418355
0.41537	0.371526
0.425374	0.340068
0.435381	0.320228
0.445325	0.304345
0.455339	0.292834
0.465355	0.284837
0.475373	0.279749
0.485391	0.277482
0.495385	0.275317
0.505387	0.275256
0.515342	0.27485
0.525336	0.272927
0.535335	0.270162
0.545347	0.268754
0.555344	0.269611
0.565344	0.27657
0.575349	0.291348
0.585297	0.316021
0.595303	0.354573
0.605306	0.411468
0.615371	0.486735
0.62537	0.573941
0.63536	0.665636
0.64533	0.748447
0.655302	0.808161
0.665319	0.831625
0.675315	0.811788
0.685358	0.758196
0.695348	0.683302
0.705347	0.600959
0.715308	0.530617
0.725305	0.474988
0.735311	0.434502
0.745316	0.405661
0.755364	0.387653
0.765367	0.375139
0.775355	0.366334
0.785304	0.361131
0.795305	0.35936
0.805307	0.359013
0.815316	0.361469
0.825318	0.367123
0.835329	0.374454
0.845318	0.383308
0.855268	0.3952
0.865271	0.410583
0.875271	0.42898
0.885315	0.449626
0.895319	0.47339
0.89489	0.31042
0.884771	0.157231
0.874695	0.0717164
0.864703	0.0155233
0.854709	-0.0252876
0.844754	-0.0546613
0.83475	-0.075097
0.824733	-0.0903629
0.814745	-0.104246
0.804733	-0.113528
0.794728	-0.120479
0.784725	-0.126402
0.774782	-0.129851
0.764786	-0.133475
0.754801	-0.136236
0.744744	-0.138
0.734741	-0.14003
0.724734	-0.139783
0.714753	-0.142282
0.704796	-0.143431
0.694781	-0.14423
0.684777	-0.1447
0.674729	-0.145114
0.664728	-0.145553
0.654737	-0.14607
0.644767	-0.147168
0.634797	-0.149052
0.624791	-0.151156
0.61479	-0.15358
0.604732	-0.156791
0.594738	-0.160413
0.584746	-0.163334
0.574779	-0.166557
0.564777	-0.169273
0.554801	-0.17209
0.544797	-0.175359
0.534776	-0.178728
0.524779	-0.182643
0.514785	-0.188509
Potential (V vs. Ag/AgCl)	Current (mA)
0.494949	-0.201899
0.48496	-0.206951
0.474934	-0.211685
0.464903	-0.214861
0.454904	-0.216943
0.444904	-0.219188
0.43495	-0.220628
0.424956	-0.222113
0.414958	-0.224207
0.404909	-0.228586
0.394912	-0.233789
0.384916	-0.240303
0.374933	-0.243939
0.36496	-0.249987
0.354956	-0.256045
0.344958	-0.257759
0.334901	-0.256085
0.324923	-0.256472
0.314914	-0.251018
0.304944	-0.242702
0.294967	-0.236711
0.284965	-0.233008
0.274958	-0.231514
0.264969	-0.230966
0.254989	-0.232487
0.244964	-0.236884
0.235006	-0.244609
0.225006	-0.25872
0.21501	-0.280935
0.205015	-0.312916
0.194977	-0.3552
0.184964	-0.407923
0.174939	-0.462791
0.164987	-0.539688
0.15498	-0.628755
0.144984	-0.729116
0.13496	-0.838828
0.124944	-0.955781
0.114952	-1.07944
0.104946	-1.20977
0.094991	-1.3414
0.084986	-1.47117
0.0749824	-1.59433
0.0649336	-1.70884
0.0549248	-1.8128
0.0449232	-1.90533
0.0349351	-1.98642
0.0249645	-2.05368
0.0149716	-2.10413
0.00497524	-2.13123
-0.00511853	-2.13109
-0.0151134	-2.09461
-0.0251092	-2.02326
-0.0350877	-1.9166
-0.0450672	-1.77558
-0.0550788	-1.59457
-0.0650756	-1.37458
-0.0751357	-1.13146
-0.0851362	-0.899649
-0.0951312	-0.713342
-0.105088	-0.56302
-0.115092	-0.428023
-0.125088	-0.323389
-0.135083	-0.270264
-0.145124	-0.248668
-0.155115	-0.23678
-0.165117	-0.227214
-0.175071	-0.220364
-0.185074	-0.21609
-0.195083	-0.215441
-0.19485	-0.0816411
-0.184669	-0.00704616
-0.174642	0.0230715
-0.164683	0.040133
-0.154687	0.0523856
-0.144686	0.0613005
-0.134659	0.0685648
-0.124643	0.074491
-0.114647	0.079113
-0.104658	0.0837832
-0.0946906	0.0873779
-0.0846977	0.0916501
-0.0747049	0.0951345
-0.06463	0.0988613
-0.054641	0.102805
-0.0446464	0.107569
-0.0346624	0.113231
-0.0246959	0.120998
-0.0146865	0.12987
-0.00468527	0.140029
0.00540906	0.151609
0.0154022	0.163083
0.025397	0.177223
0.0353472	0.197147
0.0453302	0.223602
0.0553324	0.256352
0.0653316	0.296443
0.0753603	0.34583
0.0853652	0.406537
0.0953748	0.478143
0.105344	0.560047
0.115354	0.63497
0.125358	0.723016
0.135368	0.814671
0.145376	0.905455
0.155349	0.995049
0.165276	1.0959
0.175285	1.22335
0.185337	1.43792
0.19535	1.55791
0.205399	1.67221
0.215387	1.77051
0.225397	1.84157
0.235393	1.86606
0.245352	1.83251
0.255358	1.74428
0.265341	1.64743
0.275351	1.58867
0.285343	1.57961
0.295339	1.6147
0.305329	1.67212
0.315298	1.71057
0.325311	1.68905
0.335305	1.58316
0.345364	1.40796
0.355358	1.20536
0.365356	1.00871
0.375316	0.833807
0.385305	0.688586
0.395311	0.573849
0.405311	0.481897
0.415349	0.409273
0.425348	0.358808
0.435351	0.326507
0.445303	0.30718
0.455315	0.295229
0.465317	0.286369
0.475349	0.279235
0.485363	0.276052
0.495365	0.275297
0.505365	0.275161
0.515319	0.2722
0.525316	0.268584
0.535311	0.263832
0.545319	0.260617
0.555321	0.2593
0.56532	0.262065
0.575321	0.270528
0.585283	0.286389
0.595273	0.312524
0.605277	0.353004
0.615339	0.407776
0.625336	0.472673
0.635339	0.536906
0.645303	0.584842
0.655286	0.603422
0.665287	0.584027
0.675286	0.535557
0.685329	0.476772
0.695322	0.423925
0.705332	0.384443
0.715299	0.355794
0.725283	0.337431
0.735286	0.325536
0.745296	0.318235
0.755336	0.314152
0.765339	0.312531
0.775324	0.313867
0.785277	0.314635
0.795281	0.316217
0.805282	0.318956
0.81528	0.322994
0.825284	0.327998
0.835293	0.33528
0.845296	0.344207
0.855247	0.354554
0.865246	0.366109
0.875247	0.380911
0.885296	0.398572
0.895304	0.420913
0.894899	0.259074
0.884772	0.111662
0.874717	0.0321137
0.864714	-0.0194717
0.854711	-0.0536814
0.844763	-0.0788202
0.834763	-0.0976028
0.824752	-0.111559
0.81474	-0.122223
0.804755	-0.130291
0.794748	-0.136333
0.784754	-0.140933
0.774793	-0.14409
0.764794	-0.14621
0.754809	-0.148856
0.744764	-0.150838
0.734758	-0.151774
0.724741	-0.152582
0.714749	-0.153114
0.704804	-0.153721
0.694799	-0.154152
0.684795	-0.154104
0.67475	-0.154476
0.664758	-0.154657
0.654752	-0.155075
0.644776	-0.155537
0.634793	-0.156247
0.624803	-0.158161
0.614816	-0.160112
0.604755	-0.162147
0.594754	-0.164254
0.584748	-0.166936
0.574796	-0.169291
0.564799	-0.171321
0.554795	-0.173161
0.544799	-0.176227
0.534786	-0.179182
0.524789	-0.182933
0.514795	-0.188381
Potential (V vs. Ag/AgCl)	Current (mA)
0.495018	-0.196554
0.485017	-0.2004
0.474994	-0.205742
0.464977	-0.209355
0.454985	-0.212151
0.444953	-0.216869
0.435002	-0.218758
0.425001	-0.221219
0.414998	-0.223883
0.404955	-0.228032
0.394962	-0.233778
0.384965	-0.241258
0.37497	-0.249278
0.365018	-0.2568
0.35502	-0.259006
0.345	-0.257254
0.334939	-0.254568
0.324946	-0.250285
0.314937	-0.245915
0.304964	-0.242219
0.294979	-0.239253
0.284972	-0.237265
0.274983	-0.236372
0.264982	-0.236463
0.254986	-0.238902
0.244997	-0.243438
0.235023	-0.252331
0.225044	-0.267996
0.215041	-0.291299
0.205034	-0.32431
0.194987	-0.36716
0.184976	-0.420004
0.174971	-0.483356
0.165029	-0.557665
0.155018	-0.643819
0.145018	-0.741862
0.135002	-0.850304
0.124991	-0.967838
0.114991	-1.09272
0.104995	-1.22324
0.09504	-1.35456
0.085037	-1.48444
0.0750309	-1.61002
0.0649828	-1.72869
0.0549742	-1.8412
0.0449707	-1.9466
0.0349751	-2.04213
0.0250094	-2.12739
0.0150163	-2.19881
0.00501906	-2.24965
-0.00507854	-2.27854
-0.0150718	-2.27189
-0.0250598	-2.22926
-0.0350482	-2.14838
-0.0450355	-2.02738
-0.0550207	-1.86174
-0.0650348	-1.648
-0.0750893	-1.3937
-0.0850829	-1.12131
-0.0950795	-0.882611
-0.105034	-0.699931
-0.115041	-0.545825
-0.125035	-0.397268
-0.135035	-0.291179
-0.145071	-0.245983
-0.155071	-0.226596
-0.165075	-0.216187
-0.175019	-0.210122
-0.185018	-0.206544
-0.195046	-0.205205
-0.194955	-0.0711346
-0.184745	0.00497899
-0.174725	0.0339077
-0.164777	0.0504129
-0.154776	0.0617508
-0.144765	0.070111
-0.134741	0.0768329
-0.124729	0.0824722
-0.114731	0.0868898
-0.104734	0.091377
-0.0947836	0.0948943
-0.0847782	0.0987213
-0.0747956	0.10271
-0.0647107	0.106397
-0.0547285	0.111271
-0.0447168	0.116586
-0.0347382	0.12358
-0.024767	0.132519
-0.0147612	0.142869
-0.00476601	0.15384
0.00532278	0.165437
0.015314	0.176377
0.0253052	0.190069
0.0352669	0.208631
0.0452572	0.233707
0.0552397	0.266894
0.0652428	0.310413
0.0752917	0.362872
0.0852666	0.42406
0.0952613	0.501075
0.105233	0.587703
0.11525	0.691285
0.125267	0.769358
0.135281	0.860267
0.145296	0.954029
0.155297	1.04457
0.165296	1.13046
0.175184	1.21772
0.185198	1.34641
0.195207	1.47466
0.205308	1.67622
0.215313	1.76983
0.225316	1.83388
0.235316	1.85767
0.245259	1.83053
0.25527	1.76084
0.265268	1.68
0.275272	1.63095
0.28527	1.62868
0.295265	1.67404
0.305241	1.75761
0.31521	1.84631
0.325225	1.89185
0.335227	1.86166
0.345283	1.74615
0.355285	1.56617
0.365275	1.35332
0.375243	1.13984
0.385232	0.940248
0.395234	0.765977
0.40522	0.623854
0.415276	0.513044
0.425276	0.422213
0.435275	0.361731
0.445212	0.323657
0.455233	0.301354
0.46523	0.285821
0.475252	0.274677
0.485279	0.268393
0.495269	0.266312
0.505267	0.263875
0.515226	0.261053
0.52522	0.256001
0.535211	0.252308
0.545227	0.248452
0.55523	0.245399
0.565233	0.244308
0.575239	0.246795
0.585199	0.253807
0.595199	0.265912
0.605205	0.28465
0.615261	0.312414
0.625243	0.344868
0.635235	0.373646
0.645212	0.38501
0.655193	0.37391
0.665188	0.347854
0.675191	0.320704
0.685239	0.299615
0.695243	0.285427
0.705241	0.276881
0.715201	0.271461
0.725187	0.269002
0.735184	0.267381
0.745189	0.267673
0.755241	0.26816
0.765241	0.269698
0.77523	0.272925
0.78518	0.2768
0.795188	0.279351
0.805192	0.283061
0.815194	0.28696
0.825196	0.291982
0.835203	0.297692
0.845206	0.304703
0.855151	0.313661
0.865157	0.322966
0.875161	0.33202
0.885203	0.343379
0.895193	0.357762
0.894952	0.194393
0.884827	0.0542042
0.874754	-0.0174848
0.86475	-0.0609575
0.854752	-0.0896762
0.844789	-0.109379
0.834795	-0.124132
0.824794	-0.135503
0.81478	-0.142581
0.804783	-0.14897
0.794782	-0.153969
0.784771	-0.157423
0.774832	-0.160363
0.764841	-0.161741
0.754837	-0.163112
0.744799	-0.163827
0.734783	-0.164398
0.7248	-0.165164
0.714806	-0.165099
0.704847	-0.165276
0.694841	-0.165292
0.684842	-0.165147
0.674797	-0.164929
0.664801	-0.164777
0.654806	-0.164963
0.64483	-0.165029
0.634856	-0.165054
0.624864	-0.165567
0.614863	-0.166338
0.604804	-0.167283
0.594808	-0.168514
0.584809	-0.169828
0.574854	-0.171108
0.564858	-0.172026
0.554864	-0.172423
0.544871	-0.173386
0.534873	-0.177193
0.52486	-0.180567
0.514866	-0.183858
Potential (V vs. Ag/AgCl)	Current (mA)
0.494949	-0.137888
0.484931	-0.146649
0.47492	-0.153522
0.46489	-0.159303
0.454894	-0.163023
0.444881	-0.16798
0.43494	-0.171417
0.424937	-0.175062
0.414933	-0.179219
0.404897	-0.183517
0.394897	-0.18857
0.384897	-0.193974
0.374907	-0.199345
0.364943	-0.20512
0.354941	-0.20849
0.344947	-0.209876
0.334887	-0.209635
0.324893	-0.208771
0.314894	-0.20802
0.304958	-0.208565
0.294986	-0.209422
0.284968	-0.211224
0.274956	-0.211441
0.264952	-0.214548
0.254944	-0.220173
0.244936	-0.228073
0.234983	-0.242375
0.224989	-0.263822
0.214998	-0.296208
0.204998	-0.338821
0.194956	-0.390298
0.184919	-0.446941
0.174913	-0.516135
0.164969	-0.592134
0.154963	-0.681998
0.144961	-0.780424
0.134944	-0.887731
0.124935	-1.00098
0.114937	-1.12388
0.104936	-1.25047
0.0949819	-1.37968
0.0849795	-1.5074
0.0749803	-1.63236
0.0649253	-1.75419
0.0549177	-1.87299
0.0449179	-1.98579
0.0349272	-2.09233
0.0249597	-2.18728
0.0149695	-2.27076
0.00497012	-2.33604
-0.00513424	-2.37867
-0.0151215	-2.38609
-0.0251178	-2.35259
-0.0350931	-2.2697
-0.0450765	-2.12771
-0.0550765	-1.92187
-0.0650851	-1.66034
-0.0751464	-1.37263
-0.085141	-1.10378
-0.0951405	-0.891445
-0.105087	-0.729558
-0.115091	-0.589595
-0.125096	-0.443777
-0.135094	-0.303058
-0.145123	-0.227718
-0.155123	-0.199677
-0.165122	-0.187715
-0.175068	-0.181457
-0.185092	-0.178993
-0.195105	-0.178779
-0.194885	-0.0421555
-0.184693	0.0297753
-0.174668	0.0541753
-0.164717	0.0674711
-0.154709	0.0764051
-0.144704	0.0835399
-0.134678	0.0887826
-0.124677	0.0933878
-0.114687	0.0973839
-0.104696	0.101294
-0.0947325	0.104492
-0.0847364	0.10862
-0.0747318	0.112188
-0.0646636	0.11691
-0.054676	0.121856
-0.0446797	0.12833
-0.034698	0.135922
-0.0247266	0.144986
-0.0147283	0.155304
-0.00473456	0.166097
0.00536077	0.177582
0.0153467	0.187829
0.0253421	0.200858
0.035293	0.219635
0.0452801	0.247362
0.0552877	0.283693
0.0653	0.329994
0.075359	0.388308
0.0853591	0.452023
0.0953636	0.518609
0.105316	0.595592
0.115317	0.682594
0.125314	0.773851
0.135324	0.866457
0.145326	0.959159
0.155184	1.06789
0.165308	1.19136
0.175299	1.39105
0.185309	1.49037
0.195322	1.58126
0.205355	1.66152
0.215363	1.71724
0.225356	1.73954
0.235362	1.71949
0.245331	1.67458
0.255321	1.61193
0.265311	1.58091
0.275326	1.59064
0.285311	1.63184
0.295316	1.71013
0.305288	1.81719
0.315261	1.94154
0.325272	2.03579
0.335278	2.0698
0.34532	2.00722
0.355327	1.86648
0.365315	1.66086
0.375286	1.42678
0.385272	1.19466
0.395276	0.987157
0.405282	0.813615
0.415303	0.66155
0.425317	0.529017
0.435318	0.418907
0.445259	0.34673
0.455277	0.304916
0.465276	0.27867
0.475298	0.261242
0.485328	0.252987
0.495316	0.24591
0.505306	0.242705
0.515285	0.238596
0.525286	0.231461
0.535277	0.232647
0.534906	0.0560932
0.524786	-0.0585113
0.514771	-0.100554

## Sheet: Fig. 2b
Z' (× 103 Ω)	-Z'' (× 103 Ω)
0.905	3.19
1.11	3.66
1.59	4.45
2.1	5.36
2.82	6.31
3.64	7.1
4.5	7.9
5.57	8.63
7.01	9.28
8.97	9.7
10.8	9.9
12.2	10.2
13.7	10.3
15.4	10.1
17.1	9.82
18.7	9.4
20.1	8.86
21.5	8.22
22.5	8.01
23.3	7.75
24	6.97
24.6	6.14
25.2	5.39
25.7	4.92
26.2	4.57
26.6	4.25
27	4.04
27.4	3.88
27.8	3.83
28.1	3.9
28.5	4.01
28.9	4.19
29.3	4.38
29.6	4.6
30.1	4.88
30.5	5.19
31.1	5.32
31.7	5.41
32.3	5.77
32.9	6.36
33.6	7.13
34.3	7.98
35.2	8.9
36.1	9.89
37.1	11
38.1	12.2
39.3	13.4
40.6	14.9
42.1	16.3
43.8	18
45.6	19.9
47.4	22.1
49.5	24.6
51.9	27.6
54.6	30.9
57.7	34.6
61	38.6
64.8	43.1
68.9	48.2
73.2	54.7
78.3	61.5
84.4	68
91	75.9
98.3	85

## Sheet: Fig. 2c
Charge			Inset
Capacity (mAh g-1)	Potential (V vs. Ag/AgCl)		Cycle	Discharge capacity (% of Cmax)	Coulombic efficiency (%)
0.238071	0.887944		0	100	99.1
0.476139	0.88067		10	99.7246	99
0.714222	0.873989		20	99.4657	98.9
0.952269	0.867685		30	99.1367	98.7
1.19027	0.861659		40	100.004	99.8
1.4284	0.855835		50	99.6683	99.6
1.66644	0.850161		60	99.2135	99.4
1.90459	0.844638		70	98.798	99.2
2.1425	0.839196		80	98.3599	98.9
2.38068	0.833857		90	97.9279	98.8
2.61874	0.828596		100	98.8707	99.9
2.85685	0.823385
3.09485	0.818218
3.33286	0.813088
3.57103	0.808012
3.80896	0.802949
4.0472	0.797936
4.2852	0.792926
4.5232	0.787941
4.76117	0.782972
4.99926	0.778008
5.23698	0.773045
5.47525	0.768106
5.71342	0.76317
5.95152	0.758238
6.1897	0.753311
6.42785	0.748381
6.66574	0.743423
6.90379	0.738507
7.14199	0.733578
7.37991	0.72866
7.61804	0.723732
7.8561	0.718807
8.09392	0.713872
8.33237	0.708954
8.57021	0.704012
8.80813	0.699079
9.0464	0.694162
9.28447	0.68922
9.52258	0.684282
9.761	0.679344
9.99903	0.674404
10.2369	0.66947
10.4748	0.664531
10.713	0.659626
10.951	0.654696
11.1895	0.649789
11.4277	0.644881
11.6654	0.640001
11.9037	0.63515
12.1423	0.630323
12.3799	0.625531
12.6179	0.620757
12.8561	0.616054
13.0942	0.61138
13.3322	0.606754
13.5708	0.602198
13.8086	0.597695
14.0464	0.593249
14.2851	0.588837
14.5231	0.58448
14.7607	0.580145
14.9991	0.575874
15.2365	0.571611
15.4749	0.567416
15.7131	0.563245
15.9511	0.55915
16.1884	0.555075
16.4271	0.551079
16.6647	0.547134
16.9038	0.543239
17.141	0.539409
17.3794	0.535656
17.6182	0.531968
17.8557	0.528321
18.0941	0.524737
18.332	0.521195
18.5702	0.517685
18.8081	0.514222
19.0469	0.510803
19.2849	0.507409
19.523	0.504051
19.7612	0.500733
19.9984	0.497457
20.2369	0.494211
20.4757	0.491025
20.7139	0.487858
20.9523	0.484729
21.1895	0.48164
21.427	0.478575
21.6656	0.475549
21.9034	0.472543
22.1427	0.469591
22.3806	0.466675
22.6176	0.46379
22.8559	0.460938
23.0933	0.458137
23.3314	0.455372
23.5693	0.452647
23.8089	0.449969
24.0456	0.447324
24.2836	0.44474
24.5219	0.442202
24.7594	0.439705
24.9979	0.437267
25.2363	0.434883
25.4737	0.432529
25.711	0.43023
25.9494	0.427982
26.1876	0.425758
26.4261	0.423581
26.664	0.421441
26.9019	0.419322
27.1405	0.417224
27.3786	0.415143
27.6152	0.413092
27.854	0.411057
28.0927	0.409036
28.332	0.40703
28.5697	0.405029
28.8062	0.403024
29.0433	0.401013
29.2821	0.399013
29.5201	0.397013
29.7591	0.395011
29.9977	0.392983
30.2356	0.390952
30.4734	0.388916
30.7111	0.386853
30.9489	0.38478
31.1859	0.382693
31.4247	0.380607
31.6631	0.37849
31.9019	0.37637
32.1391	0.374231
32.377	0.372086
32.6141	0.369929
32.8526	0.367754
33.0913	0.365578
33.3287	0.363397
33.5649	0.361217
33.8031	0.359044
34.0421	0.356876
34.2799	0.354724
34.5197	0.352571
34.7567	0.350415
34.9942	0.34828
35.2331	0.346152
35.4715	0.344037
35.7093	0.341929
35.9476	0.339836
36.1855	0.337744
36.4218	0.335683
36.6617	0.333628
36.8985	0.331598
37.135	0.329586
37.3742	0.327583
37.6122	0.325592
37.8505	0.323609
38.09	0.321667
38.3292	0.319716
38.5668	0.317774
38.8033	0.315855
39.0424	0.31394
39.2788	0.31204
39.5184	0.310149
39.7572	0.308274
39.9946	0.306408
40.2322	0.304556
40.4717	0.302714
40.7096	0.300885
40.9457	0.299085
41.1833	0.297292
41.422	0.29551
41.6608	0.29375
41.8998	0.292013
42.1362	0.290286
42.3745	0.288591
42.6125	0.286919
42.8494	0.285271
43.0885	0.283649
43.3268	0.282053
43.5646	0.280484
43.8025	0.278958
44.0416	0.277457
44.2811	0.275988
44.5181	0.274553
44.7558	0.273143
44.993	0.271768
45.2327	0.270429
45.4699	0.269116
45.7071	0.267834
45.9457	0.266593
46.1837	0.265365
46.4213	0.264181
46.6609	0.263011
46.8999	0.261876
47.1375	0.260757
47.3743	0.259663
47.6135	0.258596
47.8515	0.257542
48.091	0.25651
48.3274	0.255494
48.5672	0.25451
48.8041	0.253528
49.042	0.252563
49.2824	0.251605
49.5205	0.250669
49.7581	0.249732
49.9954	0.248818
50.233	0.247913
50.4702	0.247019
50.7097	0.246145
50.9481	0.245272
51.1845	0.244406
51.4245	0.243555
51.6624	0.242711
51.9	0.241871
52.1379	0.241049
52.3773	0.240234
52.6124	0.239419
52.8499	0.238619
53.0886	0.237817
53.3234	0.237036
53.5606	0.236261
53.8012	0.235495
54.0411	0.234725
54.2791	0.233959
54.5204	0.233211
54.7595	0.232462
54.9963	0.231721
55.2316	0.230987
55.4718	0.230251
55.7084	0.229536
55.9478	0.228817
56.1831	0.228106
56.4226	0.227401
56.6597	0.226701
56.8953	0.225996
57.1375	0.225308
57.3752	0.22463
57.6106	0.223936
57.8489	0.223263
58.0896	0.222596
58.3265	0.221929
58.5639	0.221265
58.8005	0.220614
59.0384	0.219969
59.2755	0.219323
59.5134	0.218667
59.7518	0.218034
59.9887	0.217395
60.2266	0.216761
60.4671	0.216136
60.7023	0.215505
60.941	0.214891
61.1794	0.214274
61.4173	0.213662
61.6525	0.213054
61.8888	0.212449
62.1287	0.211854
62.3639	0.211264
62.6025	0.210674
62.8407	0.210084
63.0813	0.209506
63.3197	0.208931
63.5572	0.208357
63.7961	0.207793
64.0345	0.207222
64.2747	0.206671
64.5123	0.206116
64.7509	0.205575
64.9887	0.205025
65.2252	0.204487
65.4664	0.203947
65.7036	0.203421
65.9405	0.202881
66.1786	0.20236
66.4183	0.20185
66.655	0.201346
66.8944	0.200841
67.132	0.200345
67.3713	0.199849
67.6118	0.199358
67.849	0.19888
68.088	0.198401
68.3252	0.197929
68.561	0.197453
68.8	0.196993
69.0404	0.196535
69.2778	0.196083
69.5171	0.195632
69.7545	0.195187
69.9912	0.194747
70.2291	0.194313
70.4687	0.193885
70.7073	0.193456
70.9436	0.193038
71.1819	0.192622
71.4186	0.192207
71.6578	0.191798
71.8976	0.191395
72.1369	0.190994
72.3745	0.190609
72.6109	0.190215
72.8482	0.189829
73.086	0.189448
73.3238	0.189071
73.564	0.188703
73.8012	0.188337
74.0404	0.187971
74.2766	0.187611
74.518	0.187254
74.752	0.1869
74.9913	0.186559
75.229	0.186219
75.4674	0.185876
75.7049	0.185539
75.9408	0.185201
76.1784	0.184865
76.415	0.184538
76.654	0.184206
76.8906	0.183885
77.1282	0.183564
77.3655	0.183245
77.6036	0.18293
77.8451	0.182612
78.0809	0.182306
78.3157	0.181997
78.5518	0.181687
78.7924	0.181386
79.0299	0.181084
79.2679	0.180782
79.504	0.180486
79.7433	0.180193
79.9811	0.179899
80.2163	0.179603
80.4549	0.179314
80.6919	0.179029
80.9319	0.178742
81.1697	0.178459
81.4091	0.178177
81.6484	0.1779
81.8849	0.177621
82.1218	0.177342
82.3595	0.177069
82.5963	0.176788
82.8366	0.176517
83.076	0.176243
83.3146	0.175982
83.5533	0.175708
83.7936	0.175439
84.0323	0.175172
84.2692	0.1749
84.5072	0.174631
84.7441	0.174363
84.9833	0.174103
85.2223	0.173841
85.4614	0.173579
85.6998	0.173318
85.9372	0.173052
86.1775	0.172795
86.4153	0.17253
86.6527	0.172267
86.8905	0.172009
87.1269	0.171752
87.3677	0.171496
87.6042	0.17123
87.8384	0.170969
88.0798	0.170716
88.3207	0.170458
88.558	0.170194
88.798	0.169935
89.0345	0.169673
89.2697	0.169419
89.5083	0.169166
89.7468	0.168911
89.9852	0.168665
90.2199	0.168407
90.4586	0.168157
90.694	0.167903
90.9339	0.167648
91.1703	0.167394
91.4116	0.167132
91.6488	0.166879
91.8863	0.166626
92.1271	0.16636
92.3681	0.166107
92.605	0.165851
92.8432	0.16559
93.077	0.165343
93.3166	0.165076
93.5552	0.164807
93.7911	0.164552
94.0303	0.164292
94.2692	0.164029
94.5061	0.163769
94.7444	0.163512
94.9843	0.163249
95.2236	0.162996
95.4612	0.162732
95.6986	0.162469
95.9364	0.162209
96.1714	0.161949
96.407	0.161681
96.6472	0.161418
96.8878	0.161164
97.1234	0.160901
97.3619	0.160637
97.6029	0.160367
97.8415	0.1601
98.0765	0.159833
98.3143	0.159562
98.5547	0.159288
98.7921	0.159015
99.0327	0.158754
99.2666	0.158474
99.5069	0.158205
99.746	0.15793
99.9844	0.157657
100.223	0.157383
100.462	0.157111
100.699	0.156839
100.938	0.156562
101.174	0.156279
101.411	0.156006
101.649	0.155729
101.889	0.155455
102.124	0.155174
102.362	0.154888
102.597	0.154605
102.839	0.154323
103.076	0.154035
103.315	0.153752
103.555	0.153469
103.792	0.153183
104.032	0.152898
104.269	0.152614
104.508	0.152329
104.746	0.152033
104.983	0.151745
105.222	0.151455
105.46	0.151157
105.691	0.150867
105.935	0.150573
106.176	0.150278
106.414	0.149981
106.65	0.149677
106.891	0.14938
107.13	0.149082
107.365	0.14877
107.6	0.148477
107.838	0.148175
108.08	0.147868
108.316	0.147569
108.554	0.14726
108.791	0.146957
109.028	0.146643
109.268	0.146343
109.507	0.146034
109.745	0.145726
109.985	0.14542
110.223	0.145101
110.46	0.144792
110.703	0.144471
110.941	0.144158
111.177	0.143846
111.414	0.143528
111.651	0.143204
111.887	0.142892
112.128	0.142576
112.367	0.142263
112.601	0.141944
112.839	0.141626
113.079	0.141297
113.315	0.140973
113.551	0.140649
113.792	0.140319
114.031	0.139995
114.27	0.139664
114.508	0.139333
114.75	0.139002
114.984	0.138676
115.223	0.138345
115.46	0.138018
115.698	0.137681
115.937	0.137351
116.173	0.137011
116.409	0.136671
116.645	0.136331
116.885	0.135991
117.125	0.135646
117.363	0.135309
117.601	0.134971
117.842	0.134632
118.083	0.134289
118.32	0.133943
118.556	0.133604
118.794	0.133257
119.035	0.132896
119.267	0.132551
119.504	0.132191
119.742	0.131833
119.983	0.131487
120.226	0.131138
120.462	0.130778
120.698	0.130413
120.933	0.13006
121.17	0.1297
121.408	0.129337
121.65	0.128985
121.887	0.128615
122.132	0.128252
122.366	0.127887
122.602	0.127509
122.846	0.127148
123.078	0.126765
123.321	0.126399
123.562	0.126024
123.802	0.125652
124.036	0.125278
124.275	0.124901
124.513	0.124507
124.753	0.12412
124.989	0.123733
125.227	0.123349
125.468	0.122959
125.706	0.122567
125.944	0.122174
126.176	0.121773
126.41	0.121375
126.648	0.120973
126.886	0.120571
127.126	0.120166
127.366	0.119765
127.603	0.119362
127.838	0.118945
128.079	0.118541
128.319	0.118124
128.559	0.117712
128.794	0.117287
129.029	0.116861
129.267	0.116438
129.502	0.115998
129.744	0.115564
129.978	0.115123
130.22	0.11468
130.457	0.114245
130.695	0.113792
130.934	0.11334
131.168	0.112883
131.41	0.112431
131.644	0.111969
131.884	0.111498
132.128	0.111033
132.368	0.110559
132.604	0.110078
132.842	0.109597
133.08	0.109118
133.322	0.108622
133.556	0.108132
133.793	0.107614
134.033	0.107114
134.271	0.106601
134.51	0.10609
134.75	0.105567
134.986	0.105039
135.221	0.104514
135.462	0.103977
135.698	0.103441
135.938	0.102888
136.176	0.102342
136.414	0.101769
136.643	0.101215
136.881	0.100654
137.118	0.100081
137.359	0.0995024
137.599	0.0989123
137.831	0.0983098
138.069	0.0977063
138.311	0.0971094
138.551	0.0964795
138.792	0.0958548
139.028	0.0952293
139.263	0.0945819
139.502	0.093936
139.741	0.0932789
139.979	0.0926134
140.215	0.091949
140.457	0.091263
140.692	0.0905777
140.929	0.0898835
141.17	0.0891792
141.408	0.0884634
141.644	0.0877477
141.883	0.0870144
142.122	0.0862807
142.356	0.0855271
142.601	0.0847768
142.84	0.0840132
143.074	0.0832354
143.318	0.0824576
143.549	0.0816472
143.79	0.0808442
144.028	0.0800163
144.27	0.0791857
144.506	0.0783412
144.74	0.0774872
144.979	0.0766185
145.212	0.0757439
145.449	0.0748522
145.689	0.0739525
145.93	0.073033
146.167	0.0721006
146.405	0.0711555
146.646	0.0702003
146.884	0.0692256
147.122	0.0682379
147.359	0.0672256
147.598	0.0662105
147.839	0.0651812
148.072	0.0641332
148.312	0.0630755
148.547	0.0619922
148.789	0.0609094
149.03	0.0597872
149.266	0.0586648
149.499	0.0575189
149.733	0.0563551
149.975	0.055174
150.205	0.0539742
150.449	0.0527583
150.683	0.0515138
150.923	0.0502612
151.16	0.0489858
151.404	0.0476806
151.639	0.0463633
151.881	0.0450125
152.115	0.0436407
152.354	0.0422534
152.588	0.040838
152.827	0.0393988
153.06	0.0379339
153.304	0.0364409
153.536	0.0349232
153.781	0.0333716
154.019	0.0318065
154.257	0.030208
154.491	0.0285686
154.727	0.026901
154.964	0.0252096
155.207	0.0234783
155.452	0.0217122
155.681	0.0199134
155.926	0.0180886
156.165	0.0162304
156.399	0.0143357
156.638	0.0123903
156.875	0.0104093
157.112	0.00838616
157.348	0.00632939
157.586	0.00422078
157.822	0.00206989
158.061	-0.000135694
158.298	-0.00237108
158.535	-0.00466738
158.775	-0.00701039
159.017	-0.00940081
159.257	-0.0118418
159.493	-0.0143387
159.733	-0.0168771
159.961	-0.019464
160.2	-0.0221203
160.445	-0.0248156
160.679	-0.027557
160.914	-0.0303473
161.151	-0.0331752
161.392	-0.0360442
161.629	-0.0389463
161.868	-0.0418765
162.102	-0.0448372
162.341	-0.0478242
162.585	-0.0508293
162.823	-0.0538436
163.06	-0.0568977
163.302	-0.0599512
163.539	-0.063022
163.774	-0.0661
164.008	-0.0692025
164.245	-0.0722853
164.48	-0.075376
164.72	-0.0784578
164.958	-0.081539
165.198	-0.0846128
165.435	-0.0876655
165.676	-0.0907261
165.918	-0.093766
166.154	-0.0968034
166.39	-0.0998231
166.629	-0.10283
166.864	-0.105819
167.107	-0.108791
167.348	-0.111759
167.588	-0.114709
167.825	-0.117646
168.066	-0.120553
168.294	-0.123455
168.53	-0.126351
168.77	-0.129218
169.01	-0.132078
169.25	-0.134922
169.495	-0.137756
169.732	-0.140563
169.97	-0.143366
170.208	-0.146141
170.443	-0.148897
170.677	-0.151644
170.915	-0.154348
171.149	-0.157053
171.389	-0.15973
Discharge
Capacity (mAh g-1)	Potential (V vs. Ag/AgCl)
0	-0.103129
0.234854	-0.0946633
0.483158	-0.0865438
0.715534	-0.0787258
0.959365	-0.0711624
1.19487	-0.0638141
1.43515	-0.0567386
1.67778	-0.0499192
1.91133	-0.0432977
2.15188	-0.0369097
2.38813	-0.0307362
2.63863	-0.0247977
2.86568	-0.0190658
3.11713	-0.0135615
3.34962	-0.00825692
3.58973	-0.00312448
3.83327	0.0018323
4.07068	0.00663286
4.31084	0.0112672
4.55243	0.0157691
4.79245	0.0201147
5.03529	0.024342
5.27256	0.0284257
5.52113	0.032378
5.76053	0.0361862
6.00053	0.039853
6.23506	0.0433717
6.48272	0.0467286
6.71571	0.049952
6.95743	0.0529999
7.18652	0.0559354
7.42815	0.0587049
7.66081	0.0613613
7.9058	0.0638673
8.14528	0.0662671
8.38485	0.0685682
8.60911	0.07075
8.85501	0.0728123
9.08878	0.0747924
9.34102	0.0766676
9.57147	0.0784827
9.81756	0.0802041
10.0514	0.0818568
10.2975	0.0834524
10.5429	0.0849583
10.7742	0.0864337
11.0153	0.0878451
11.2629	0.0892027
11.5003	0.0905274
11.7346	0.091813
11.9734	0.0930471
12.2162	0.0942516
12.4552	0.0954092
12.6982	0.0965401
12.9344	0.0976476
13.1706	0.0987179
13.4117	0.0997584
13.6552	0.100777
13.8914	0.101756
14.1305	0.102729
14.3624	0.103681
14.6049	0.1046
14.8457	0.105504
15.0829	0.106384
15.3188	0.107248
15.558	0.108096
15.7994	0.108933
16.0338	0.109743
16.2668	0.11055
16.5166	0.111326
16.7521	0.112105
16.9952	0.112848
17.2365	0.11359
17.4722	0.114328
17.7145	0.115038
17.9508	0.115751
18.1938	0.116453
18.4403	0.117123
18.6759	0.117808
18.9113	0.118479
19.1587	0.119115
19.3948	0.119773
19.6385	0.120405
19.8705	0.121047
20.1153	0.121661
20.3459	0.122285
20.5833	0.122903
20.8214	0.123492
21.0637	0.124093
21.2964	0.124686
21.5411	0.125272
21.7862	0.12585
22.0203	0.12643
22.2568	0.126993
22.5068	0.127549
22.7514	0.128105
22.9895	0.128653
23.2238	0.1292
23.456	0.129753
23.6938	0.130297
23.9464	0.130819
24.1824	0.131359
24.4152	0.131881
24.6546	0.13241
24.8923	0.132923
25.138	0.133442
25.3772	0.13395
25.6226	0.13446
25.8689	0.134958
26.102	0.135467
26.3358	0.135972
26.5713	0.136474
26.8168	0.136969
27.0482	0.13747
27.2944	0.13795
27.5238	0.138438
27.7699	0.138927
28.0012	0.139411
28.24	0.139897
28.4757	0.140373
28.7167	0.140851
28.9618	0.141328
29.1989	0.141805
29.4388	0.142275
29.6862	0.142752
29.923	0.143215
30.1612	0.143684
30.4031	0.144149
30.6374	0.144614
30.8814	0.145078
31.121	0.145545
31.3654	0.146011
31.603	0.14647
31.8426	0.146928
32.0759	0.14739
32.3249	0.147855
32.5608	0.148323
32.8061	0.148772
33.0493	0.149231
33.2838	0.149689
33.5166	0.150144
33.756	0.150601
33.9927	0.151049
34.2365	0.151495
34.4742	0.151955
34.7093	0.152406
34.9481	0.152848
35.1871	0.153292
35.4273	0.153751
35.6641	0.154201
35.9156	0.154655
36.1554	0.155102
36.3864	0.155554
36.6284	0.155999
36.868	0.156447
37.1004	0.156902
37.3504	0.157347
37.5853	0.157802
37.8288	0.158249
38.0612	0.158701
38.3004	0.159154
38.5534	0.159609
38.7899	0.160064
39.0294	0.160519
39.2692	0.160972
39.5075	0.161421
39.7516	0.16188
39.9912	0.162337
40.2276	0.162803
40.4609	0.163268
40.7044	0.163722
40.9458	0.164182
41.1836	0.164643
41.419	0.165113
41.6566	0.165573
41.8928	0.166032
42.143	0.1665
42.3851	0.166971
42.6265	0.167447
42.8636	0.167919
43.099	0.168394
43.3382	0.16887
43.5878	0.169333
43.8217	0.169807
44.0662	0.170298
44.3016	0.170787
44.5395	0.17127
44.7813	0.171756
45.0215	0.172242
45.2604	0.172738
45.5032	0.173217
45.7397	0.173722
45.9825	0.174209
46.221	0.174705
46.4572	0.175209
46.7017	0.175717
46.9452	0.176213
47.1756	0.176712
47.4085	0.177225
47.6527	0.177734
47.8864	0.178246
48.1328	0.178748
48.3787	0.179267
48.6132	0.179779
48.8603	0.180299
49.0946	0.180814
49.3339	0.181346
49.5729	0.181874
49.8151	0.182402
50.0568	0.182923
50.2917	0.18345
50.5298	0.183985
50.7654	0.184509
51.0125	0.185037
51.2618	0.185586
51.4859	0.186116
51.7355	0.186652
51.9648	0.187175
52.2135	0.187721
52.4446	0.188266
52.6862	0.188796
52.92	0.189342
53.1653	0.189887
53.3996	0.190424
53.6448	0.190965
53.8709	0.191509
54.1174	0.192035
54.364	0.192577
54.602	0.193107
54.8386	0.193646
55.0743	0.194167
55.3149	0.194708
55.5532	0.195232
55.7953	0.195766
56.038	0.196299
56.2716	0.196825
56.5172	0.197349
56.7561	0.197878
56.9912	0.1984
57.233	0.198924
57.4614	0.19944
57.7021	0.199951
57.9468	0.200459
58.1885	0.200965
58.4331	0.201478
58.6733	0.201971
58.9173	0.202474
59.1497	0.202973
59.3855	0.203483
59.6298	0.203976
59.8718	0.204466
60.1033	0.204956
60.3338	0.205447
60.5762	0.205927
60.8241	0.206406
61.0714	0.206884
61.3113	0.207347
61.5497	0.207823
61.8071	0.20829
62.0457	0.208762
62.2785	0.209213
62.5215	0.209676
62.7618	0.210117
62.9991	0.210572
63.2324	0.211014
63.4706	0.211455
63.6971	0.211897
63.944	0.212331
64.1855	0.212772
64.4189	0.213207
64.6643	0.213629
64.9056	0.214061
65.1398	0.214488
65.3826	0.214904
65.6179	0.215317
65.8514	0.215736
66.1013	0.216139
66.3434	0.216544
66.5889	0.216947
66.8212	0.21735
67.063	0.217755
67.2948	0.218152
67.5254	0.218543
67.7649	0.218939
68.0123	0.219319
68.2434	0.219709
68.4938	0.220088
68.7394	0.220464
68.9786	0.220833
69.2169	0.221208
69.4529	0.221576
69.6985	0.22194
69.9382	0.222307
70.1752	0.222671
70.4172	0.223035
70.6578	0.223396
70.8913	0.223754
71.1345	0.22411
71.3704	0.224452
71.6127	0.224807
71.8493	0.225139
72.0915	0.225486
72.3292	0.225822
72.5643	0.226161
72.7938	0.226497
73.0373	0.226838
73.2775	0.227163
73.5284	0.227484
73.7636	0.227818
73.997	0.228139
74.2431	0.228462
74.4685	0.228791
74.7083	0.229102
74.9502	0.229416
75.1843	0.229732
75.4332	0.230051
75.6658	0.230358
75.9065	0.230668
76.1424	0.230974
76.3797	0.231278
76.6161	0.231581
76.8599	0.231889
77.0979	0.232189
77.3394	0.232491
77.5763	0.232794
77.8134	0.2331
78.0534	0.233404
78.2894	0.233702
78.5337	0.234007
78.7768	0.234312
79.0147	0.234612
79.2556	0.234907
79.4991	0.235217
79.7364	0.235513
79.9825	0.23581
80.2067	0.236114
80.4616	0.236423
80.6942	0.236719
80.9321	0.237011
81.16	0.237312
81.4121	0.237621
81.6546	0.23793
81.8902	0.23824
82.1219	0.238545
82.3683	0.23886
82.6101	0.239167
82.8574	0.239483
83.0918	0.239796
83.3299	0.240111
83.5713	0.240434
83.8099	0.240757
84.0428	0.241076
84.2789	0.2414
84.5195	0.241726
84.7644	0.242048
85.011	0.242384
85.2464	0.242729
85.4888	0.243071
85.7273	0.243414
85.9626	0.243765
86.204	0.244106
86.4344	0.244454
86.6732	0.244814
86.9095	0.245175
87.1434	0.245541
87.3837	0.245901
87.6279	0.246269
87.8752	0.246642
88.1118	0.247017
88.3491	0.247395
88.5843	0.24778
88.8294	0.24817
89.0794	0.248557
89.3175	0.248958
89.562	0.249356
89.7968	0.249769
90.0361	0.25019
90.266	0.25061
90.5071	0.251035
90.7473	0.25147
90.9829	0.251905
91.217	0.25235
91.4615	0.252799
91.7053	0.253251
91.9472	0.253703
92.1823	0.254166
92.4197	0.254623
92.6573	0.255088
92.8915	0.25557
93.1418	0.256054
93.3769	0.256541
93.6265	0.257028
93.8616	0.25753
94.0951	0.258036
94.337	0.25855
94.5637	0.259065
94.8041	0.25959
95.0508	0.260122
95.3005	0.260669
95.5296	0.26121
95.7732	0.261765
96.0167	0.262327
96.2557	0.262899
96.4905	0.263472
96.7398	0.264056
96.9721	0.264655
97.214	0.265256
97.4542	0.26586
97.691	0.266475
97.9266	0.2671
98.1705	0.267728
98.4117	0.268366
98.6432	0.26901
98.8742	0.269663
99.1011	0.270334
99.338	0.271003
99.5834	0.271688
99.8392	0.272391
100.086	0.273089
100.319	0.273808
100.561	0.274528
100.805	0.275261
101.042	0.276001
101.287	0.276751
101.522	0.277518
101.756	0.278292
101.998	0.279082
102.233	0.279876
102.477	0.280682
102.708	0.281504
102.957	0.282338
103.2	0.283185
103.441	0.284056
103.684	0.284925
103.919	0.285807
104.163	0.286705
104.395	0.28762
104.631	0.288532
104.881	0.289463
105.12	0.290423
105.357	0.29139
105.6	0.29237
105.838	0.293361
106.077	0.294375
106.316	0.295393
106.556	0.296439
106.786	0.297497
107.039	0.298567
107.278	0.29966
107.519	0.300773
107.762	0.301891
107.992	0.30303
108.237	0.304182
108.478	0.305324
108.722	0.306526
108.965	0.307728
109.206	0.308944
109.437	0.310181
109.687	0.311428
109.921	0.312701
110.171	0.313996
110.405	0.315299
110.651	0.316628
110.886	0.317986
111.127	0.319353
111.368	0.320735
111.605	0.322145
111.85	0.323557
112.077	0.325012
112.321	0.326489
112.566	0.327982
112.801	0.329501
113.027	0.331047
113.259	0.332611
113.494	0.334208
113.731	0.335827
113.963	0.337477
114.211	0.339153
114.456	0.340858
114.71	0.342581
114.943	0.344322
115.183	0.346093
115.409	0.347885
115.65	0.349698
115.893	0.351533
116.132	0.353392
116.363	0.355271
116.602	0.357151
116.845	0.359056
117.094	0.360988
117.326	0.362938
117.569	0.364896
117.815	0.366866
118.045	0.368845
118.292	0.370835
118.528	0.372831
118.764	0.374834
118.997	0.376832
119.246	0.378839
119.473	0.380841
119.713	0.38284
119.95	0.384829
120.191	0.386802
120.432	0.38878
120.662	0.390728
120.914	0.39268
121.153	0.394626
121.396	0.396568
121.64	0.398488
121.874	0.400418
122.111	0.40235
122.358	0.404282
122.585	0.406218
122.829	0.408154
123.06	0.410107
123.299	0.412053
123.54	0.414014
123.774	0.415986
124.024	0.417966
124.258	0.419966
124.509	0.421974
124.752	0.42399
124.984	0.426003
125.222	0.42805
125.478	0.430098
125.704	0.432159
125.944	0.434229
126.191	0.4363
126.428	0.438396
126.663	0.440499
126.915	0.442604
127.141	0.444719
127.384	0.446857
127.627	0.448994
127.859	0.451147
128.094	0.453322
128.334	0.455521
128.566	0.45774
128.795	0.459956
129.036	0.462192
129.286	0.464438
129.521	0.466706
129.757	0.468966
130	0.471233
130.254	0.473489
130.489	0.475765
130.735	0.478008
130.975	0.480243
131.215	0.482457
131.451	0.484657
131.695	0.486843
131.934	0.489014
132.171	0.491166
132.407	0.493295
132.653	0.495413
132.889	0.497525
133.144	0.499627
133.378	0.501714
133.612	0.503799
133.851	0.50587
134.078	0.507944
134.318	0.510009
134.565	0.512067
134.806	0.514145
135.042	0.516215
135.281	0.518289
135.516	0.520382
135.745	0.522491
135.998	0.52462
136.226	0.526756
136.458	0.528926
136.699	0.531127
136.947	0.533347
137.182	0.535601
137.418	0.537884
137.672	0.54019
137.907	0.542533
138.137	0.544931
138.379	0.547327
138.628	0.549734
138.87	0.552166
139.108	0.55463
139.342	0.557095
139.582	0.559577
139.832	0.562061
140.072	0.564555
140.32	0.567051
140.548	0.569531
140.794	0.572005
141.035	0.574466
141.265	0.576902
141.512	0.579319
141.748	0.581697
141.987	0.584033
142.222	0.586306
142.45	0.588516
142.703	0.590665
142.948	0.592746
143.169	0.594735
143.431	0.59665
143.653	0.598487
143.904	0.600224
144.142	0.601888
144.382	0.603468
144.62	0.604972
144.843	0.606418
145.092	0.607812
145.329	0.609155
145.562	0.610468
145.798	0.611764
146.039	0.613042
146.278	0.6143
146.512	0.615576
146.757	0.616874
147.003	0.618196
147.244	0.619563
147.491	0.620954
147.73	0.622416
147.958	0.623941
148.198	0.625538
148.448	0.62724
148.685	0.629013
148.925	0.630896
149.156	0.632898
149.397	0.635015
149.63	0.637226
149.863	0.639559
150.101	0.641991
150.342	0.644489
150.582	0.647062
150.827	0.649657
151.062	0.652276
151.306	0.65489
151.547	0.657499
151.786	0.660091
152.019	0.662659
152.272	0.665246
152.501	0.667797
152.745	0.670369
152.974	0.672929
153.218	0.675514
153.459	0.678117
153.699	0.680728
153.931	0.683352
154.174	0.685962
154.4	0.688573
154.645	0.69119
154.883	0.693808
155.105	0.696405
155.349	0.698996
155.593	0.701586
155.835	0.704158
156.075	0.706726
156.305	0.70927
156.546	0.711817
156.803	0.714352
157.041	0.716884
157.268	0.719404
157.516	0.721918
157.765	0.724428
158.015	0.726929
158.239	0.729418
158.496	0.731873
158.708	0.734343
158.936	0.736779
159.187	0.739199
159.446	0.74161
159.673	0.744004
159.904	0.746379
160.15	0.748757
160.387	0.751104
160.621	0.753417
160.852	0.755729
161.111	0.758002
161.348	0.760278
161.586	0.762536
161.835	0.764768
162.069	0.766983
162.313	0.76919
162.553	0.771385
162.775	0.773551
163.029	0.775707
163.262	0.777848
163.517	0.779965
163.759	0.782078
163.989	0.784183
164.222	0.786261
164.468	0.78832
164.705	0.790361
164.968	0.792396
165.197	0.794413
165.433	0.796406
165.664	0.798374
165.906	0.800337
166.153	0.802286
166.397	0.80421
166.632	0.806123
166.875	0.808008
167.116	0.80988
167.364	0.811737
167.6	0.813561
167.848	0.815384
168.091	0.817187
168.324	0.818975
168.579	0.820735
168.805	0.822465
169.059	0.824183
169.292	0.8259
169.529	0.827591
169.774	0.829259
170.028	0.830923
170.265	0.832557
170.509	0.834197
170.752	0.835809
170.97	0.837416
171.211	0.839013

## Sheet: Fig. 2d
5 C			10 C			15 C			20 C			30 C			45 C
Capacity (mAh g-1)	Potential (V vs. Ag/AgCl)		Capacity (mAh g-1)	Potential (V vs. Ag/AgCl)		Capacity (mAh g-1)	Potential (V vs. Ag/AgCl)		Capacity (mAh g-1)	Potential (V vs. Ag/AgCl)		Capacity (mAh g-1)	Potential (V vs. Ag/AgCl)		Capacity (mAh g-1)	Potential (V vs. Ag/AgCl)
0	0.00388045		0	0.0075318		0	0.0167493		0	0.023693		0	0.0404478		0	0.0627277
0.237242	0.00839304		0.479724	0.0161217		0.71638	0.028195		0.495593	0.0313497		0.730112	0.0502715		1.0808	0.0749626
0.478344	0.0125363		0.96168	0.0235286		1.43453	0.0378776		0.961963	0.0380797		1.43431	0.0585461		2.15436	0.0845608
0.712361	0.0164244		1.43728	0.0302805		2.15026	0.0462952		1.42259	0.0441381		2.15152	0.0657216		3.23471	0.0924122
0.955779	0.0200953		1.91484	0.0364083		2.86793	0.0536074		1.91042	0.0496361		2.88757	0.0719866		4.30968	0.0991171
1.19245	0.0235823		2.39116	0.0420065		3.58922	0.0600122		2.40168	0.054647		3.59621	0.0775419		5.38887	0.104856
1.43452	0.0269341		2.87318	0.0471102		4.29984	0.0657253		2.88098	0.059224		4.31182	0.0825046		6.45933	0.1099
1.67305	0.0301226		3.35003	0.0517527		5.01669	0.0707994		3.34809	0.0634383		5.04214	0.0869506		7.54378	0.114429
1.91746	0.0331318		3.83519	0.056014		5.73619	0.0753574		3.83248	0.0673252		5.76124	0.0909819		8.61298	0.118518
2.15949	0.0360226		4.31101	0.0599585		6.45605	0.0794966		4.29287	0.0709218		6.48423	0.0946722		9.69446	0.12226
2.39372	0.0387674		4.78824	0.0636002		7.17292	0.0832976		4.7743	0.0742417		7.20873	0.0980943		10.773	0.125767
2.64557	0.0413874		5.26388	0.0669356		7.8871	0.086796		5.26226	0.0773397		7.92058	0.101262		11.8431	0.129
2.88997	0.0438805		5.74728	0.0700903		8.60497	0.0900462		5.74459	0.0802377		8.65022	0.104193		12.9256	0.132091
3.12603	0.0462591		6.22634	0.0730351		9.3225	0.0930581		6.21119	0.082939		9.36764	0.106997		14.0065	0.134956
3.36167	0.0485354		6.70723	0.0757794		10.0417	0.0959036		6.69213	0.0855031		10.0771	0.109622		15.0777	0.13773
3.59714	0.0507136		7.18013	0.0783877		10.7574	0.0986162		7.17694	0.0879464		10.7996	0.112074		16.1596	0.140355
3.837	0.0527781		7.65843	0.0808182		11.4738	0.101154		7.65428	0.0902337		11.5002	0.114464		17.2329	0.142889
4.07426	0.0547595		8.13406	0.0831775		12.1904	0.103568		8.14026	0.0924162		12.2235	0.116714		18.3075	0.145354
4.31094	0.0566852		8.61547	0.0853783		12.9068	0.105879		8.62237	0.0944884		12.9327	0.118874		19.3991	0.14769
4.55106	0.0584989		9.09247	0.087492		13.6247	0.10811		9.09832	0.0965087		13.663	0.120938		20.4675	0.15003
4.78881	0.0602801		9.57912	0.0894933		14.3398	0.110243		9.56831	0.0984194		14.3714	0.122942		21.5397	0.152249
5.03537	0.0619759		10.0531	0.0914194		15.0582	0.112248		10.067	0.10026		15.1025	0.12487		22.6215	0.1544
5.26868	0.0636166		10.5281	0.093329		15.7708	0.114237		10.5312	0.102016		15.8072	0.126742		23.6948	0.156542
5.50948	0.0651984		11.0111	0.0950936		16.4887	0.116149		11.0039	0.103753		16.534	0.128525		24.7718	0.158641
5.75374	0.066721		11.4846	0.0968265		17.2118	0.117952		11.5079	0.10538		17.2532	0.130292		25.8454	0.160697
5.99252	0.0682045		11.9657	0.0985255		17.9258	0.119773		11.991	0.106988		17.9609	0.132011		26.9286	0.162698
6.23037	0.069651		12.4472	0.100126		18.643	0.121503		12.4531	0.108539		18.7033	0.133675		28.0055	0.164686
6.46603	0.0710514		12.918	0.101694		19.3627	0.123176		12.9297	0.110043		19.3946	0.135303		29.088	0.166672
6.70335	0.0723821		13.3941	0.103221		20.0796	0.124838		13.4227	0.111497		20.1365	0.136886		30.1539	0.16866
6.95066	0.0737136		13.8729	0.104699		20.7982	0.126416		13.9117	0.112927		20.8538	0.138447		31.2343	0.170587
7.17912	0.0749734		14.3516	0.106143		21.5154	0.128011		14.3778	0.114319		21.5693	0.139984		32.3108	0.172537
7.41762	0.0762316		14.8325	0.107547		22.2319	0.129525		14.8567	0.115667		22.2856	0.141453		33.3964	0.17447
7.65737	0.0774366		15.3114	0.108917		22.9506	0.131045		15.3251	0.116978		23.0048	0.142907		34.4739	0.176376
7.90106	0.0785961		15.7929	0.110266		23.6651	0.13253		15.8145	0.118293		23.7228	0.144371		35.5418	0.178313
8.13494	0.0797488		16.2687	0.111533		24.3831	0.133927		16.2923	0.119512		24.4417	0.145788		36.622	0.18028
8.37622	0.0808706		16.7525	0.112807		25.0979	0.135374		16.778	0.120762		25.1573	0.147192		37.6951	0.182257
8.61745	0.0819702		17.2218	0.114077		25.8155	0.136781		17.2428	0.121981		25.8553	0.148587		38.7722	0.184248
8.86632	0.083042		17.7019	0.115281		26.5318	0.13812		17.7138	0.123141		26.5953	0.149931		39.8347	0.186304
9.09966	0.084108		18.185	0.116481		27.248	0.139488		18.2131	0.124279		27.2988	0.151291		40.9259	0.188394
9.33494	0.0851137		18.6607	0.117667		27.9634	0.140821		18.6777	0.12542		28.0375	0.152624		41.9943	0.190558
9.56878	0.0861193		19.142	0.118797		28.6834	0.142144		19.1584	0.126555		28.7341	0.153934		43.0771	0.192811
9.80896	0.0871057		19.6243	0.119904		29.4008	0.143403		19.6428	0.12767		29.4519	0.155247		44.1657	0.195128
10.0534	0.0880878		20.0978	0.121009		30.1177	0.144716		20.1119	0.128746		30.194	0.156536		45.2445	0.19752
10.2921	0.0890517		20.5738	0.122092		30.832	0.145983		20.5719	0.129831		30.906	0.15783		46.3162	0.200089
10.5308	0.089977		21.0557	0.123163		31.5498	0.147244		21.0687	0.130872		31.6278	0.159112		47.3882	0.202746
10.7641	0.0908852		21.5317	0.124216		32.2665	0.148506		21.5611	0.131911		32.355	0.160364		48.4729	0.205582
11.0129	0.0917822		22.0124	0.125254		32.9862	0.149711		22.0057	0.132921		33.0528	0.161633		49.5392	0.208545
11.2484	0.0926644		22.4911	0.12628		33.7011	0.15096		22.513	0.133909		33.7724	0.162906		50.6182	0.211602
11.4807	0.0935054		22.9668	0.127285		34.4205	0.152205		22.98	0.13492		34.4986	0.164149		51.699	0.214759
11.7199	0.0943886		23.4506	0.128262		35.1354	0.153403		23.4645	0.135904		35.2045	0.16543		52.7748	0.217994
11.9597	0.0952259		23.9226	0.129249		35.852	0.15463		23.9489	0.136887		35.9218	0.166672		53.8369	0.221192
12.1977	0.0960514		24.396	0.130209		36.5686	0.155864		24.4353	0.137852		36.6648	0.167931		54.9033	0.224343
12.4309	0.096868		24.8723	0.131168		37.2837	0.157081		24.8927	0.138807		37.3658	0.169218		55.998	0.227406
12.6807	0.0976606		25.3576	0.132095		38.0039	0.158271		25.3776	0.139735		38.0928	0.170494		57.0809	0.230431
12.9235	0.0984567		25.8339	0.13303		38.7197	0.159519		25.8573	0.140661		38.807	0.171798		58.1678	0.233395
13.1618	0.0992283		26.3092	0.133905		39.4345	0.160771		26.3097	0.141603		39.5268	0.173072		59.243	0.236188
13.394	0.0999676		26.785	0.134828		40.1496	0.162007		26.793	0.142478		40.2331	0.17442		60.319	0.238898
13.6323	0.100752		27.2652	0.135751		40.8708	0.163278		27.2846	0.143377		40.966	0.17575		61.4004	0.24153
13.8746	0.101459		27.7483	0.136618		41.5862	0.164517		27.7597	0.144307		41.6886	0.1771		62.4677	0.244107
14.1128	0.102225		28.2255	0.137505		42.3062	0.165781		28.2523	0.145188		42.3863	0.178455		63.5512	0.246521
14.3456	0.102942		28.7065	0.138382		43.0206	0.167119		28.7278	0.146057		43.1198	0.17987		64.628	0.248885
14.583	0.103657		29.181	0.139216		43.7407	0.168425		29.2268	0.146921		43.8377	0.181318		65.7117	0.251157
14.8266	0.104368		29.6643	0.140079		44.4592	0.169768		29.7306	0.147783		44.5605	0.182778		66.7962	0.25338
15.0713	0.105057		30.1393	0.140941		45.1766	0.171119		30.1724	0.148655		45.2714	0.184284		67.8601	0.255524
15.306	0.105737		30.6216	0.141771		45.8896	0.172517		30.6711	0.149518		45.9933	0.185827		68.9302	0.257582
15.5474	0.106417		31.0955	0.142611		46.6072	0.173962		31.1469	0.150352		46.7274	0.187396		70.0115	0.25959
15.7875	0.107105		31.5725	0.143419		47.3302	0.175357		31.6377	0.151212		47.4488	0.189023		71.0784	0.261559
16.0201	0.107757		32.0554	0.144276		48.0452	0.176847		32.1282	0.152038		48.165	0.190715		72.1731	0.263414
16.2634	0.108386		32.5329	0.145084		48.7599	0.178365		32.6299	0.152861		48.889	0.192443		73.2498	0.26528
16.5021	0.109049		33.0043	0.145921		49.4788	0.179932		33.0939	0.153727		49.6124	0.194232		74.3237	0.267065
16.7339	0.109691		33.4973	0.146678		50.1994	0.181506		33.5766	0.154554		50.3122	0.196068		75.4046	0.268768
16.9791	0.110324		33.9703	0.147508		50.9115	0.183152		34.0578	0.155391		51.0421	0.197957		76.4723	0.270493
17.2159	0.110936		34.4496	0.148322		51.6312	0.184788		34.5239	0.156194		51.7649	0.199887		77.5485	0.272104
17.459	0.111539		34.9253	0.149135		52.3449	0.186531		34.9809	0.157045		52.4699	0.201846		78.644	0.273737
17.7057	0.112159		35.4048	0.149926		53.0632	0.188273		35.4791	0.157868		53.2037	0.203867		79.728	0.275278
17.9489	0.112748		35.8835	0.150726		53.7815	0.190017		35.9647	0.158692		53.9115	0.205909		80.8044	0.276854
18.184	0.113372		36.3629	0.15155		54.4981	0.191816		36.4403	0.15953		54.6524	0.207959		81.8714	0.278383
18.414	0.113974		36.8386	0.152353		55.2141	0.193658		36.9126	0.160342		55.3586	0.209988		82.9456	0.279935
18.6583	0.114546		37.3179	0.153119		55.9285	0.195449		37.4072	0.161193		56.072	0.212003		84.0223	0.281473
18.905	0.115116		37.7941	0.153919		56.6436	0.19732		37.8794	0.162011		56.797	0.213995		85.1051	0.283092
19.1411	0.115689		38.279	0.154717		57.3619	0.199137		38.3642	0.162854		57.5112	0.215987		86.1796	0.284701
19.3787	0.116262		38.7521	0.155526		58.0779	0.200978		38.8457	0.16367		58.2587	0.217916		87.255	0.286407
19.625	0.116803		39.2295	0.156321		58.7956	0.202773		39.3214	0.164523		58.9601	0.219812		88.3223	0.288156
19.867	0.117371		39.7114	0.157118		59.5161	0.204593		39.8142	0.165383		59.6651	0.221708		89.4098	0.289954
20.0991	0.117917		40.1918	0.157941		60.2285	0.206389		40.2758	0.166228		60.3851	0.223523		90.4933	0.29193
20.3428	0.118469		40.663	0.158759		60.9477	0.208113		40.7661	0.167093		61.1072	0.225317		91.5685	0.29406
20.5779	0.11898		41.1435	0.159557		61.663	0.20985		41.258	0.16794		61.8216	0.227067		92.6414	0.296412
20.8213	0.119523		41.6237	0.160352		62.3789	0.21154		41.7652	0.168802		62.5589	0.228769		93.72	0.298984
21.0696	0.120042		42.1047	0.161198		63.1006	0.213198		42.2584	0.169688		63.282	0.230418		94.7975	0.301871
21.3053	0.120585		42.5838	0.162003		63.8161	0.214828		42.6877	0.170586		64.0059	0.232078		95.8595	0.305093
21.5482	0.121094		43.0553	0.162877		64.5326	0.216429		43.2088	0.171462		64.7289	0.233664		96.9479	0.30863
21.7781	0.121624		43.5329	0.163671		65.255	0.217978		43.654	0.172393		65.4376	0.235232		98.0198	0.312579
22.0121	0.122132		44.0133	0.164538		65.97	0.219512		44.1275	0.173301		66.1533	0.236749		99.0898	0.316918
22.2579	0.122643		44.4937	0.165418		66.6911	0.220956		44.6195	0.174206		66.8829	0.238244		100.166	0.321701
22.4918	0.123151		44.9761	0.166235		67.4023	0.222474		45.1211	0.175168		67.6219	0.239709		101.252	0.326894
22.7302	0.123661		45.4587	0.16713		68.1236	0.223921		45.6132	0.176136		68.3265	0.241122		102.329	0.332603
22.9777	0.124153		45.9314	0.167989		68.8427	0.225311		46.0811	0.177127		69.0518	0.242537		103.404	0.338858
23.2156	0.124652		46.4086	0.168865		69.5566	0.226717		46.5571	0.178115		69.7798	0.243907		104.484	0.34574
23.4546	0.125146		46.8857	0.169781		70.2746	0.228081		47.0654	0.179105		70.4793	0.245225		105.556	0.353184
23.6953	0.12563		47.3675	0.170709		70.99	0.229369		47.5392	0.180126		71.2112	0.246519		106.633	0.361284
23.9316	0.126117		47.8414	0.171629		71.7082	0.23069		48.0218	0.181147		71.9307	0.247819		107.704	0.370032
24.1726	0.126573		48.3188	0.172561		72.4245	0.231966		48.4849	0.182231		72.6471	0.249043		108.8	0.379397
24.4132	0.127043		48.7962	0.173528		73.1427	0.233226		48.9828	0.183305		73.3683	0.250294		109.877	0.389248
24.6458	0.127491		49.277	0.174494		73.8595	0.234456		49.4605	0.184412		74.0826	0.251501		110.952	0.399378
24.8847	0.127974		49.7557	0.175459		74.5756	0.235648		49.9414	0.185519		74.8147	0.252659		112.03	0.409703
25.1153	0.128437		50.2338	0.176422		75.2955	0.236811		50.4344	0.186636		75.5164	0.253808		113.11	0.419978
25.3596	0.128908		50.7161	0.177413		76.0137	0.237955		50.9176	0.187784		76.239	0.25494		114.185	0.430266
25.5872	0.129376		51.192	0.178433		76.7258	0.239126		51.3963	0.188955		76.9581	0.25605		115.252	0.440632
25.8349	0.129811		51.6689	0.179479		77.4431	0.240263		51.8716	0.190129		77.6767	0.257172		116.345	0.451122
26.0768	0.130269		52.1514	0.180516		78.159	0.241379		52.3518	0.191361		78.4037	0.258259		117.415	0.461768
26.3061	0.130704		52.623	0.181583		78.8741	0.242471		52.8042	0.192603		79.1174	0.259315		118.502	0.472843
26.5445	0.131156		53.0972	0.182655		79.5956	0.243542		53.2985	0.193821		79.8267	0.260383		119.572	0.484155
26.7804	0.131608		53.5834	0.18375		80.3132	0.244601		53.7552	0.195079		80.5459	0.261425		120.636	0.49551
27.0237	0.13206		54.0578	0.184848		81.0271	0.245671		54.2538	0.196332		81.2416	0.262465		121.709	0.506778
27.2688	0.132492		54.5428	0.185947		81.741	0.246731		54.7231	0.197584		81.9733	0.263487		122.784	0.51808
27.4926	0.13292		55.0183	0.187073		82.4588	0.24778		55.2003	0.198902		82.6831	0.26452		123.88	0.529328
27.7404	0.13335		55.4961	0.188228		83.1799	0.248829		55.6989	0.200165		83.3962	0.26553		124.95	0.540334
27.9772	0.133776		55.9675	0.18938		83.8984	0.249875		56.1643	0.201487		84.1135	0.266563		126.02	0.551334
28.2245	0.13422		56.4497	0.190533		84.6159	0.250935		56.6329	0.202739		84.8307	0.267595		127.102	0.562618
28.4593	0.134652		56.9321	0.191665		85.3322	0.251998		57.1435	0.204016		85.5416	0.268632		128.186	0.574609
28.7019	0.135051		57.4144	0.192818		86.0466	0.25308		57.6288	0.205309		86.2672	0.269703		129.258	0.587305
28.9375	0.135465		57.8902	0.193984		86.7658	0.254151		58.0899	0.206568		86.9738	0.270771		130.326	0.600556
29.1852	0.135904		58.3608	0.195156		87.4828	0.255231		58.5703	0.207849		87.7147	0.271879		131.402	0.61412
29.4313	0.136333		58.8428	0.196297		88.1982	0.25635		59.0709	0.209089		88.4293	0.272994		132.485	0.627856
29.6704	0.13675		59.3218	0.197434		88.9142	0.257493		59.5137	0.210296		89.1531	0.274162		133.56	0.641571
29.9133	0.137142		59.8003	0.198551		89.6266	0.258703		60.0115	0.211526		89.8689	0.275384		134.649	0.655019
30.1521	0.13756		60.2776	0.199686		90.3441	0.25994		60.5089	0.212738		90.6003	0.276602		135.724	0.668029
30.403	0.137973		60.7548	0.200823		91.0656	0.261193		60.9593	0.213925		91.3064	0.277905		136.795	0.680858
30.6303	0.138397		61.2335	0.201972		91.7801	0.262566		61.4558	0.215078		92.0227	0.279243		137.867	0.69394
30.8794	0.138796		61.7148	0.203093		92.5009	0.263977		61.9058	0.216252		92.7537	0.280707		138.947	0.707224
31.1124	0.139177		62.1941	0.204225		93.2167	0.265458		62.4019	0.217398		93.48	0.282242		140.018	0.720658
31.346	0.139604		62.6628	0.205338		93.9299	0.267081		62.866	0.218529		94.2034	0.283886		141.114	0.734146
31.5891	0.140015		63.1486	0.206396		94.6497	0.268779		63.347	0.219625		94.9164	0.28562		142.182	0.747618
31.8301	0.140396		63.6278	0.207476		95.362	0.270635		63.8407	0.220712		95.6509	0.287534		143.257	0.761
32.0636	0.140801		64.0991	0.208538		96.083	0.272622		64.3073	0.221789		96.3612	0.289544		144.327	0.774354
32.3031	0.141194		64.5743	0.209597		96.7993	0.274761		64.7947	0.222839		97.0859	0.291761		145.402	0.78782
32.5455	0.141618		65.0581	0.210631		97.5158	0.277053		65.2983	0.223904		97.803	0.294114		146.481	0.80126
32.7882	0.142011		65.5375	0.211673		98.2303	0.279539		65.7746	0.224932		98.5129	0.296671		147.551	0.814658
33.0406	0.142359		66.0161	0.212685		98.9506	0.282188		66.2589	0.225956		99.2353	0.299383		148.634	0.827953
33.2774	0.142779		66.4942	0.213688		99.6664	0.285015		66.7461	0.22696		99.9596	0.30232		149.715	0.84105
33.5153	0.143187		66.9713	0.214668		100.387	0.288038		67.2064	0.227942		100.673	0.3054		150.794	0.853966
33.7555	0.143554		67.4487	0.215629		101.106	0.291237		67.6686	0.22891		101.389	0.30872		151.862	0.86653
33.9844	0.143947		67.9248	0.216607		101.825	0.294653		68.1658	0.229879		102.092	0.312201		152.939	0.878822
34.2263	0.14435		68.4097	0.217586		102.54	0.298278		68.6389	0.230843		102.801	0.315911		154.014	0.890664
34.4694	0.144745		68.8861	0.218549		103.259	0.302107		69.1311	0.23177		103.513	0.319858		154.836	0.899348
34.7103	0.145115		69.3683	0.21948		103.975	0.306164		69.5981	0.232684		104.234	0.324011
34.9458	0.145498		69.843	0.220406		104.689	0.310423		70.0857	0.233588		104.935	0.328456
35.1886	0.145901		70.3256	0.221294		105.404	0.314865		70.575	0.234491		105.651	0.333109
35.4291	0.146287		70.7993	0.222207		106.122	0.319528		71.0264	0.235381		106.377	0.338044
35.6747	0.146643		71.2717	0.223063		106.841	0.324398		71.4997	0.236238		107.124	0.343233
35.9071	0.147043		71.7503	0.223962		107.558	0.329488		71.9845	0.237098		107.843	0.348665
36.1358	0.147447		72.2385	0.224823		108.275	0.334771		72.478	0.237924		108.57	0.35437
36.387	0.147809		72.7127	0.225678		108.992	0.340294		72.9502	0.23877		109.267	0.360332
36.6222	0.148192		73.1894	0.226549		109.712	0.346033		73.4234	0.239597		110.028	0.366546
36.8697	0.14858		73.671	0.227352		110.426	0.352018		73.9275	0.240417		110.732	0.372996
37.1099	0.148979		74.1487	0.228204		111.147	0.358222		74.3832	0.24123		111.453	0.379633
37.3477	0.149339		74.6256	0.229022		111.863	0.36462		74.8836	0.242011		112.156	0.386383
37.5795	0.149713		75.1047	0.229823		112.579	0.371179		75.3717	0.242779		112.894	0.393201
37.8297	0.150119		75.5821	0.2306		113.296	0.377832		75.8607	0.243563		113.619	0.40006
38.057	0.1505		76.0655	0.23139		114.01	0.384488		76.312	0.244313		114.326	0.406884
38.2878	0.150849		76.5385	0.232179		114.726	0.391171		76.8009	0.245096		115.064	0.4137
38.5281	0.151251		77.0177	0.232964		115.447	0.39783		77.2783	0.245827		115.778	0.420528
38.7652	0.151648		77.4936	0.233696		116.164	0.404465		77.7572	0.246562		116.499	0.427399
39.0121	0.151993		77.9694	0.234496		116.881	0.411188		78.2984	0.247285		117.241	0.434335
39.2514	0.152396		78.4473	0.23524		117.6	0.41801		78.773	0.248002		117.954	0.441362
39.4988	0.152774		78.9292	0.235991		118.318	0.424929		79.2373	0.248734		118.673	0.448574
39.7441	0.15314		79.4039	0.236726		119.028	0.432032		79.721	0.249452		119.406	0.455909
39.9835	0.15351		79.8852	0.237435		119.749	0.439294		80.2001	0.250161		120.116	0.463373
40.2256	0.153902		80.36	0.238209		120.462	0.446628		80.6595	0.250863		120.802	0.470909
40.4625	0.154295		80.8417	0.238905		121.177	0.454049		81.1505	0.251547		121.525	0.478472
40.7039	0.154665		81.3241	0.239672		121.895	0.461471		81.6095	0.252245		122.246	0.485985
40.9475	0.155029		81.8032	0.24038		122.615	0.468914		82.1148	0.252953		122.964	0.493464
41.1843	0.155439		82.2793	0.241076		123.334	0.47639		82.5604	0.253654		123.686	0.500966
41.4302	0.155819		82.7556	0.241839		124.051	0.483846		83.0414	0.254344		124.394	0.508455
41.6617	0.156171		83.2361	0.242559		124.766	0.491261		83.5174	0.255007		125.093	0.515844
41.9002	0.156583		83.7114	0.243268		125.483	0.498533		84.024	0.255706		125.821	0.523118
42.1332	0.156984		84.1901	0.244045		126.199	0.505727		84.5045	0.256392		126.525	0.530313
42.3836	0.157334		84.6659	0.244755		126.915	0.51278		84.974	0.257077		127.253	0.537522
42.6133	0.157734		85.1431	0.2455		127.632	0.519867		85.4337	0.257806		127.958	0.544916
42.8508	0.158124		85.6194	0.246244		128.352	0.527014		85.9123	0.258507		128.688	0.552571
43.0819	0.158535		86.1001	0.246991		129.065	0.534354		86.3848	0.259203		129.392	0.560538
43.3355	0.158905		86.5742	0.247763		129.778	0.541953		86.8682	0.259935		130.108	0.568887
43.5745	0.15928		87.0571	0.248475		130.499	0.549868		87.345	0.260642		130.849	0.57748
43.8167	0.159687		87.5367	0.2493		131.219	0.558044		87.8258	0.261368		131.586	0.586308
44.0487	0.160101		88.0175	0.250072		131.938	0.566428		88.2804	0.262131		132.296	0.595286
44.2923	0.160458		88.4941	0.250883		132.652	0.575007		88.7382	0.262879		133.025	0.604325
44.5161	0.160879		88.9774	0.251674		133.373	0.583683		89.2386	0.26365		133.745	0.613444
44.7596	0.161277		89.4469	0.252559		134.089	0.59234		89.7297	0.264405		134.479	0.622499
44.9904	0.161683		89.9205	0.253424		134.801	0.600892		90.2449	0.265246		135.182	0.631391
45.2261	0.162064		90.4017	0.254309		135.516	0.609215		90.7352	0.266056		135.899	0.64
45.4685	0.162459		90.88	0.255219		136.237	0.616993		91.1749	0.266921		136.628	0.648231
45.7063	0.162887		91.358	0.25615		136.953	0.624103		91.6587	0.267779		137.35	0.656143
45.946	0.163294		91.8369	0.257105		137.672	0.630479		92.1211	0.268669		138.066	0.663971
46.1809	0.163672		92.3069	0.258119		138.392	0.636388		92.5973	0.269627		138.789	0.671936
46.4294	0.16408		92.7968	0.259163		139.104	0.642198		93.1143	0.270615		139.497	0.680198
46.665	0.164502		93.2736	0.260265		139.821	0.648381		93.5866	0.27162		140.235	0.688733
46.9066	0.164922		93.7577	0.261429		140.536	0.655194		94.0828	0.272695		140.962	0.69747
47.1522	0.165333		94.2289	0.262651		141.251	0.662846		94.5515	0.27379		141.664	0.706339
47.392	0.165713		94.7054	0.263887		141.965	0.671034		95.0235	0.274941		142.374	0.715262
47.6275	0.166153		95.1886	0.265233		142.683	0.679615		95.4881	0.276147		143.111	0.724175
47.8654	0.166584		95.6671	0.266584		143.405	0.688334		95.9578	0.27746		143.817	0.733098
48.1143	0.166994		96.1442	0.26808		144.122	0.697025		96.4416	0.278798		144.524	0.741986
48.3598	0.167414		96.6233	0.269607		144.843	0.705767		96.9306	0.280224		145.252	0.7509
48.5883	0.167821		97.101	0.271205		145.558	0.714432		97.4293	0.281729		145.971	0.759823
48.8287	0.168268		97.5773	0.272876		146.276	0.723088		97.8995	0.28331		146.693	0.768771
49.0644	0.168708		98.0609	0.274661		146.994	0.731759		98.3841	0.284954		147.389	0.777752
49.3059	0.169142		98.5359	0.276501		147.71	0.740454		98.8224	0.286672		148.123	0.786716
49.5448	0.169534		99.0201	0.278409		148.426	0.749197		99.3237	0.288515		148.832	0.795643
49.7907	0.16996		99.4961	0.280384		149.146	0.757887		99.8294	0.290384		149.55	0.804507
50.0263	0.170427		99.9797	0.282484		149.862	0.766523		100.302	0.292375		150.275	0.813295
50.2528	0.170882		100.457	0.284667		150.579	0.77515		100.779	0.294435		150.995	0.822004
50.505	0.171323		100.938	0.286966		151.296	0.78371		101.25	0.296592		151.716	0.830618
50.7351	0.171775		101.414	0.289299		152.014	0.792169		101.723	0.298829		152.437	0.839108
50.9733	0.172196		101.895	0.29177		152.729	0.800507		102.208	0.301155		153.153	0.847452
51.2068	0.172645		102.376	0.294287		153.444	0.808798		102.665	0.303572		153.873	0.855661
51.4461	0.173097		102.854	0.296931		154.164	0.816934		103.152	0.306093		154.59	0.863697
51.682	0.173572		103.331	0.299641		154.883	0.824917		103.637	0.308723		155.325	0.871507
51.9184	0.174032		103.806	0.302467		155.597	0.832793		104.118	0.311432		156.029	0.879121
52.1548	0.174501		104.281	0.305314		156.313	0.84049		104.564	0.314236		156.776	0.886539
52.397	0.174965		104.757	0.308331		157.031	0.848025		105.091	0.317154		157.48	0.893706
52.6479	0.175396		105.237	0.311391		157.747	0.855303		105.542	0.320158		158.08	0.899634
52.876	0.175887		105.718	0.314528		158.461	0.862416		106.024	0.323266
53.1236	0.176333		106.195	0.317758		159.181	0.869276		106.508	0.32648
53.3621	0.176818		106.675	0.321071		159.898	0.875837		107.004	0.329787
53.6055	0.177293		107.153	0.324433		160.615	0.882156		107.49	0.333209
53.8404	0.177786		107.627	0.327925		161.335	0.888169		107.962	0.336716
54.0908	0.178264		108.104	0.331463		162.05	0.893815		108.468	0.340362
54.3315	0.178751		108.585	0.335136		162.767	0.899123		108.947	0.344082
54.5773	0.179231		109.061	0.338879		162.854	0.899788		109.423	0.347943
54.8064	0.179719		109.537	0.342778					109.907	0.351889
55.0501	0.180216		110.015	0.346708					110.385	0.355955
55.3117	0.180685		110.496	0.350775					110.852	0.360077
55.5401	0.181187		110.974	0.35495					111.343	0.364345
55.7848	0.181665		111.457	0.359155					111.834	0.368709
56.0199	0.182184		111.935	0.363471					112.309	0.373118
56.2564	0.182668		112.418	0.367819					112.788	0.377585
56.5009	0.183176		112.893	0.372218					113.276	0.382103
56.7287	0.18369		113.369	0.376649					113.778	0.386602
56.9695	0.184206		113.85	0.381057					114.253	0.391136
57.208	0.184704		114.331	0.385447					114.73	0.395627
57.4508	0.185224		114.804	0.389868					115.183	0.400136
57.696	0.185731		115.285	0.394269					115.677	0.404607
57.945	0.186253		115.765	0.398663					116.156	0.409133
58.1813	0.186755		116.242	0.403105					116.647	0.413652
58.4102	0.187268		116.717	0.407582					117.127	0.418204
58.6469	0.187792		117.201	0.412081					117.584	0.422786
58.8795	0.188306		117.675	0.416695					118.07	0.427422
59.1238	0.188824		118.16	0.421373					118.56	0.432133
59.3673	0.189336		118.627	0.426106					119.05	0.43692
59.6082	0.189852		119.106	0.430908					119.526	0.441755
59.8364	0.190376		119.585	0.43574					120.023	0.446683
60.0891	0.190903		120.055	0.440592					120.486	0.451644
60.3335	0.191401		120.535	0.445519					120.955	0.456591
60.5607	0.191931		121.021	0.450443					121.443	0.461608
60.7999	0.192448		121.502	0.455381					121.867	0.466608
61.0409	0.192967		121.977	0.460329					122.337	0.471595
61.2836	0.19349		122.456	0.465304					122.81	0.476614
61.5119	0.194016		122.932	0.470271					123.293	0.481584
61.7608	0.194524		123.412	0.4753					123.808	0.486588
61.9953	0.195047		123.891	0.480278					124.254	0.491561
62.2383	0.195552		124.369	0.485174					124.762	0.496541
62.4908	0.196072		124.837	0.49008					125.23	0.501471
62.7219	0.196579		125.325	0.494855					125.697	0.506326
62.9538	0.197118		125.802	0.499659					126.169	0.511141
63.1805	0.197612		126.279	0.504371					126.653	0.515895
63.4125	0.198142		126.756	0.509099					127.104	0.520652
63.6576	0.198638		127.238	0.513848					127.581	0.525392
63.8977	0.199171		127.714	0.518631					128.074	0.530182
64.1323	0.199666		128.2	0.52344					128.547	0.535046
64.3711	0.200188		128.684	0.528363					129.035	0.540024
64.6279	0.200688		129.161	0.533369					129.517	0.545179
64.8609	0.201212		129.64	0.538474					130.031	0.550443
65.0955	0.201712		130.116	0.54372					130.516	0.555841
65.335	0.202225		130.595	0.549065					131.006	0.561363
65.5787	0.202733		131.072	0.554519					131.49	0.567
65.8263	0.203238		131.55	0.560036					131.958	0.57277
66.0684	0.203756		132.023	0.56563					132.448	0.578582
66.3075	0.204263		132.501	0.571232					132.925	0.584476
66.536	0.204763		132.968	0.576922					133.414	0.590378
66.7862	0.205261		133.454	0.582564					133.891	0.596327
67.0269	0.205759		133.932	0.588091					134.386	0.602246
67.2645	0.206239		134.407	0.593487					134.834	0.608141
67.501	0.206733		134.886	0.598697					135.33	0.613952
67.7284	0.207207		135.361	0.603587					135.802	0.619594
67.9876	0.207715		135.837	0.608135					136.299	0.625036
68.2219	0.208176		136.32	0.612266					136.777	0.630226
68.4596	0.208669		136.8	0.615964					137.276	0.635161
68.7069	0.209153		137.273	0.619353					137.771	0.639856
68.949	0.209648		137.753	0.62247					138.239	0.644391
69.1837	0.210127		138.227	0.625441					138.711	0.648888
69.4179	0.210608		138.707	0.628442					139.173	0.653448
69.6585	0.211073		139.182	0.631575					139.657	0.658185
69.9061	0.211536		139.663	0.634895					140.15	0.663144
70.156	0.212		140.137	0.638616					140.61	0.668386
70.3882	0.21245		140.614	0.642728					141.102	0.673853
70.6225	0.212931		141.093	0.647298					141.589	0.679492
70.8774	0.213395		141.575	0.652295					142.073	0.685276
71.1172	0.213873		142.047	0.657645					142.575	0.691099
71.355	0.214338		142.528	0.663231					143.013	0.696975
71.5951	0.214793		143.01	0.668875					143.507	0.70286
71.8327	0.215253		143.483	0.674641					143.983	0.708798
72.0612	0.21568		143.961	0.680385					144.48	0.714678
72.2972	0.216147		144.44	0.686129					144.922	0.720595
72.5391	0.216585		144.914	0.691867					145.433	0.72645
72.7719	0.217052		145.4	0.697538					145.916	0.732311
73.0181	0.217503		145.875	0.703274					146.372	0.738178
73.2618	0.217946		146.355	0.708976					146.868	0.744055
73.4827	0.218389		146.833	0.714621					147.35	0.749995
73.7256	0.218798		147.313	0.720307					147.814	0.755901
73.9572	0.219251		147.79	0.726005					148.255	0.761839
74.2067	0.219697		148.273	0.731671					148.788	0.767733
74.4541	0.22014		148.753	0.737357					149.287	0.773638
74.6945	0.220555		149.229	0.743054					149.757	0.779527
74.9407	0.220953		149.704	0.748763					150.232	0.785386
75.1774	0.221389		150.186	0.754403					150.725	0.791197
75.424	0.221825		150.664	0.760027					151.197	0.796984
75.6534	0.222268		151.144	0.765596					151.648	0.80271
75.9067	0.222683		151.626	0.77118					152.096	0.808434
76.1332	0.22306		152.103	0.776707					152.566	0.814086
76.3837	0.223502		152.577	0.782191					153.063	0.819676
76.6074	0.22393		153.055	0.787623					153.519	0.825244
76.8527	0.224351		153.536	0.792996					153.97	0.83073
77.1028	0.224757		154.01	0.798325					154.443	0.836132
77.3383	0.225138		154.49	0.803615					154.953	0.841474
77.5787	0.225565		154.969	0.808857					155.414	0.846751
77.814	0.225981		155.447	0.814041					155.907	0.851928
78.0527	0.226374		155.928	0.819131					156.375	0.857037
78.2878	0.226782		156.409	0.824171					156.826	0.862028
78.5239	0.227181		156.89	0.829095					157.318	0.866954
78.7754	0.227601		157.368	0.833974					157.806	0.871761
79.0142	0.228004		157.851	0.838732					158.263	0.876471
79.2516	0.228373		158.322	0.843454					158.735	0.881053
79.485	0.228794		158.8	0.848079					159.253	0.885504
79.7288	0.22921		159.282	0.852541					159.725	0.889823
79.973	0.229596		159.76	0.85697					160.19	0.893978
80.2144	0.229985		160.236	0.861254					160.654	0.898018
80.4499	0.230379		160.713	0.865411					160.868	0.899712
80.6974	0.230796		161.192	0.869427
80.9294	0.231199		161.675	0.873356
81.1589	0.231562		162.159	0.877115
81.3929	0.231969		162.639	0.880752
81.6307	0.232378		163.11	0.884242
81.8777	0.23277		163.595	0.887546
82.1216	0.233156		164.069	0.890727
82.3509	0.233547		164.549	0.893786
82.6046	0.233962		165.017	0.896666
82.8433	0.234358		165.495	0.899399
83.0792	0.234728		165.569	0.899817
83.3227	0.235148
83.5646	0.23555
83.803	0.235937
84.034	0.236333
84.2631	0.236735
84.5058	0.237152
84.7469	0.237539
84.9893	0.237932
85.2346	0.238347
85.475	0.238774
85.7081	0.239188
85.9518	0.239597
86.1929	0.239994
86.4364	0.240429
86.68	0.240861
86.9188	0.241286
87.1671	0.24171
87.4144	0.242128
87.6388	0.242584
87.8843	0.243033
88.1282	0.243491
88.3647	0.243948
88.6063	0.244388
88.85	0.244857
89.0805	0.245318
89.311	0.245804
89.5569	0.246289
89.7905	0.246787
90.0381	0.247292
90.2717	0.24781
90.5167	0.248326
90.7611	0.248853
90.9939	0.249388
91.2226	0.249943
91.4622	0.250495
91.7057	0.251056
91.9535	0.251625
92.2	0.252229
92.4325	0.252817
92.6658	0.253456
92.9042	0.254085
93.1378	0.254711
93.3758	0.255359
93.6179	0.256022
93.8675	0.256734
94.0976	0.257422
94.3428	0.258117
94.5826	0.258876
94.807	0.259608
95.0585	0.260376
95.2919	0.261153
95.5188	0.26196
95.7564	0.262764
96.0107	0.263593
96.2527	0.264413
96.4978	0.265304
96.7283	0.26618
96.9696	0.267074
97.2242	0.268
97.4667	0.268938
97.707	0.269877
97.9303	0.270847
98.1757	0.271837
98.4096	0.272857
98.6526	0.273894
98.8814	0.274948
99.1187	0.276017
99.3589	0.277109
99.5987	0.278214
99.8337	0.279353
100.068	0.280522
100.31	0.281705
100.558	0.282894
100.797	0.284108
101.044	0.285363
101.278	0.2866
101.502	0.287855
101.757	0.289163
101.996	0.290463
102.233	0.291805
102.464	0.293125
102.705	0.294521
102.949	0.295907
103.189	0.297287
103.429	0.298736
103.67	0.300172
103.896	0.301596
104.139	0.30309
104.378	0.304585
104.618	0.306082
104.865	0.307603
105.101	0.30912
105.359	0.310685
105.591	0.312234
105.825	0.313828
106.077	0.315405
106.302	0.317036
106.535	0.318659
106.781	0.320331
107.014	0.322
107.26	0.32368
107.501	0.325376
107.737	0.327081
107.983	0.328864
108.222	0.330636
108.461	0.33241
108.687	0.334261
108.933	0.336095
109.178	0.337981
109.415	0.339868
109.657	0.341803
109.901	0.343759
110.133	0.345713
110.356	0.347696
110.602	0.349718
110.844	0.351748
111.085	0.35379
111.333	0.355846
111.582	0.357906
111.82	0.359999
112.059	0.362104
112.301	0.364223
112.556	0.366343
112.792	0.368468
113.026	0.370601
113.261	0.372738
113.491	0.374864
113.747	0.376995
113.975	0.379128
114.219	0.381256
114.458	0.383379
114.703	0.385491
114.949	0.387623
115.184	0.38974
115.426	0.391854
115.665	0.393986
115.907	0.396126
116.153	0.398277
116.389	0.400441
116.627	0.402628
116.865	0.404824
117.111	0.407021
117.327	0.409242
117.581	0.411469
117.826	0.413733
118.068	0.415994
118.328	0.418245
118.556	0.420516
118.786	0.422827
119.03	0.425113
119.267	0.427406
119.506	0.42973
119.74	0.432035
119.978	0.434332
120.22	0.436685
120.462	0.439005
120.701	0.44131
120.938	0.44367
121.173	0.445986
121.426	0.44836
121.666	0.45069
121.893	0.453064
122.132	0.455412
122.366	0.457789
122.607	0.460159
122.855	0.462528
123.066	0.464906
123.301	0.467241
123.557	0.469627
123.791	0.471969
124.029	0.474334
124.265	0.476658
124.509	0.47898
124.755	0.481305
124.988	0.483588
125.221	0.48588
125.46	0.48816
125.699	0.490411
125.944	0.492648
126.19	0.494911
126.409	0.497189
126.665	0.499432
126.898	0.501677
127.138	0.50394
127.377	0.50621
127.613	0.508461
127.853	0.510703
128.098	0.512993
128.322	0.515291
128.564	0.517566
128.807	0.519881
129.051	0.522201
129.287	0.52452
129.525	0.526897
129.771	0.529253
130.009	0.531661
130.244	0.534041
130.479	0.536496
130.721	0.538927
130.962	0.541373
131.2	0.543893
131.445	0.546374
131.686	0.54887
131.917	0.551423
132.164	0.553972
132.395	0.556524
132.642	0.559088
132.89	0.561631
133.128	0.564213
133.385	0.566763
133.616	0.569279
133.853	0.571754
134.088	0.574215
134.333	0.576601
134.575	0.578941
134.804	0.581184
135.049	0.583345
135.282	0.585412
135.526	0.587366
135.758	0.589198
136.003	0.590939
136.24	0.592543
136.475	0.594059
136.725	0.595444
136.962	0.596701
137.19	0.597925
137.42	0.599042
137.674	0.600085
137.901	0.601058
138.136	0.601981
138.383	0.602903
138.631	0.603769
138.866	0.604613
139.117	0.605454
139.348	0.606264
139.583	0.607129
139.834	0.607971
140.073	0.608833
140.325	0.609723
140.553	0.610618
140.78	0.611559
141.031	0.612546
141.275	0.613568
141.505	0.614635
141.754	0.615745
141.996	0.616922
142.24	0.618191
142.475	0.619487
142.722	0.620895
142.952	0.622371
143.206	0.62396
143.438	0.625643
143.673	0.62741
143.913	0.629331
144.161	0.631347
144.407	0.633495
144.65	0.635772
144.877	0.638112
145.129	0.640605
145.371	0.643161
145.604	0.645754
145.851	0.648403
146.06	0.651073
146.3	0.653746
146.542	0.656412
146.779	0.659078
147.02	0.661735
147.258	0.66438
147.51	0.667018
147.747	0.66967
147.995	0.672303
148.23	0.67496
148.46	0.677596
148.697	0.680253
148.934	0.682904
149.162	0.685565
149.416	0.688202
149.652	0.690856
149.897	0.693509
150.126	0.696155
150.38	0.698792
150.626	0.701449
150.866	0.704096
151.089	0.706753
151.335	0.709391
151.57	0.712048
151.81	0.714687
152.034	0.717351
152.288	0.719992
152.513	0.722641
152.75	0.725261
153.003	0.727911
153.226	0.730498
153.486	0.733123
153.731	0.735716
153.968	0.738328
154.211	0.740913
154.445	0.743503
154.683	0.746073
154.919	0.748622
155.16	0.751169
155.409	0.753692
155.654	0.756222
155.889	0.758714
156.123	0.761183
156.354	0.763692
156.621	0.766128
156.845	0.768562
157.07	0.77101
157.322	0.773407
157.563	0.775829
157.799	0.778183
158.027	0.780583
158.265	0.782921
158.51	0.785278
158.759	0.787597
158.988	0.789874
159.235	0.792185
159.471	0.794475
159.716	0.796724
159.948	0.79895
160.191	0.801189
160.432	0.803406
160.67	0.805596
160.906	0.807759
161.137	0.809909
161.373	0.812039
161.621	0.814152
161.86	0.816251
162.087	0.818321
162.329	0.820371
162.567	0.822379
162.81	0.824368
163.047	0.826356
163.277	0.828315
163.507	0.830212
163.748	0.832139
163.996	0.834001
164.242	0.83587
164.479	0.837664
164.722	0.839495
164.954	0.841251
165.198	0.842977
165.43	0.844734
165.682	0.846413
165.926	0.848072
166.158	0.849694
166.424	0.851292
166.665	0.852871
166.908	0.854413
167.131	0.855919
167.373	0.857395
167.609	0.858832
167.849	0.860278
168.096	0.861682
168.332	0.863026
168.565	0.864373
168.814	0.865686
169.064	0.866941
169.309	0.868216
169.539	0.869421
169.788	0.870606
170.028	0.871797
170.267	0.87295
170.509	0.874064
170.734	0.87515
170.971	0.876218
171.211	0.87725
171.432	0.878265
171.669	0.879245
171.911	0.880192
172.153	0.881128

## Sheet: Fig. 3c
Charge			Inset
Capacity (mAh g-1)	Cell voltage (V)		Cycle	Discharge capacity (% of Cmax)	Coulombic efficiency (%)
0.23865	0.163963		0	100	98.9617
0.477309	0.166623		10	99.928	98.9172
0.715955	0.1692		20	99.4523	98.7359
0.954599	0.171714		30	99.2588	98.5291
1.19328	0.174168		40	99.318	98.8963
1.43191	0.176611		50	99.3522	98.5696
1.67055	0.179022		60	99.2149	98.7906
1.90923	0.181417		70	99.1864	99.1003
2.14785	0.183794		80	99.1097	98.7925
2.38653	0.186167		90	98.9434	98.7036
2.62517	0.188508		100	99.0493	99.0058
2.86384	0.190868
3.10248	0.193194
3.34113	0.195527
3.57978	0.197859
3.8185	0.200172
4.05705	0.202493
4.29575	0.204809
4.53442	0.207109
4.77303	0.209396
5.01168	0.21167
5.25034	0.213923
5.48895	0.216176
5.72766	0.218428
5.96633	0.220642
6.20487	0.222848
6.44354	0.225047
6.6822	0.227246
6.92089	0.229432
7.15952	0.231596
7.3981	0.23377
7.63684	0.235926
7.87554	0.238128
8.11425	0.240204
8.35284	0.242342
8.59142	0.244469
8.83018	0.246584
9.06882	0.248691
9.30747	0.250804
9.54622	0.252887
9.78487	0.254969
10.0235	0.257032
10.2622	0.259099
10.5008	0.261151
10.7394	0.263195
10.9781	0.265237
11.2167	0.267243
11.4553	0.269239
11.6942	0.271205
11.9327	0.273197
12.1715	0.275137
12.4101	0.277057
12.6487	0.278982
12.8874	0.280855
13.1261	0.282731
13.3649	0.284581
13.6035	0.286428
13.8421	0.288226
14.0807	0.290006
14.3193	0.291794
14.558	0.29354
14.7964	0.295281
15.0354	0.297015
15.2738	0.298712
15.5127	0.300396
15.7512	0.302074
15.99	0.303735
16.2285	0.305378
16.4675	0.307006
16.7057	0.308634
16.9444	0.310241
17.183	0.311858
17.4215	0.313443
17.6603	0.315026
17.8991	0.316593
18.1377	0.318171
18.3761	0.319729
18.6151	0.321289
18.8536	0.322838
19.092	0.32438
19.3308	0.325929
19.5696	0.327464
19.8082	0.329013
20.0464	0.330556
20.2853	0.332091
20.5242	0.333622
20.7626	0.335169
21.0013	0.336689
21.24	0.338221
21.4787	0.33974
21.7172	0.341292
21.956	0.342812
22.1947	0.344338
22.4331	0.345862
22.6721	0.347365
22.911	0.348863
23.1493	0.350375
23.3882	0.351864
23.6269	0.353369
23.8656	0.354851
24.1045	0.356331
24.3431	0.357793
24.5814	0.359257
24.8195	0.360732
25.0581	0.362172
25.297	0.363612
25.5359	0.365053
25.7743	0.366476
26.0128	0.367886
26.2514	0.3693
26.4899	0.370697
26.7284	0.37208
26.9668	0.373479
27.206	0.374833
27.4447	0.376194
27.6834	0.377544
27.922	0.378892
28.1602	0.380231
28.3997	0.381558
28.638	0.382884
28.8762	0.384199
29.1151	0.385507
29.3538	0.386817
29.5921	0.388111
29.8306	0.389408
30.0698	0.390674
30.3082	0.391944
30.5474	0.39321
30.7855	0.394486
31.024	0.395762
31.2622	0.397006
31.5016	0.39826
31.7401	0.399511
31.9789	0.40075
32.2178	0.401993
32.456	0.403238
32.6942	0.404467
32.933	0.405697
33.1724	0.406936
33.4107	0.408146
33.6494	0.409374
33.888	0.410606
34.1269	0.41181
34.3651	0.413028
34.6044	0.414232
34.8432	0.415452
35.0815	0.41664
35.32	0.417849
35.5594	0.419047
35.7972	0.420243
36.0367	0.421423
36.2755	0.422612
36.5134	0.423797
36.7524	0.42496
36.9905	0.426126
37.2297	0.427295
37.4678	0.428459
37.7072	0.429625
37.9451	0.43079
38.1836	0.431923
38.4231	0.433058
38.6611	0.43419
38.9	0.435322
39.1383	0.43645
39.377	0.437558
39.6157	0.438679
39.8546	0.439778
40.0936	0.440883
40.3325	0.441993
40.5711	0.443044
40.8093	0.444108
41.0482	0.445181
41.2863	0.446233
41.525	0.447288
41.7645	0.448316
42.0029	0.449363
42.2415	0.45037
42.4798	0.45138
42.7186	0.452383
42.9571	0.453383
43.1954	0.454368
43.4345	0.45534
43.6732	0.456323
43.9115	0.457283
44.1494	0.45822
44.3888	0.459142
44.6272	0.460079
44.8656	0.461003
45.1041	0.461921
45.3429	0.462815
45.5816	0.463728
45.8203	0.464607
46.0591	0.465474
46.2979	0.466361
46.5359	0.467216
46.7752	0.468063
47.0137	0.468916
47.2522	0.469749
47.4912	0.470596
47.7297	0.471402
47.9681	0.47223
48.2076	0.473028
48.4454	0.47383
48.6848	0.474628
48.9242	0.475422
49.1621	0.476216
49.4004	0.476999
49.6396	0.477768
49.8785	0.47853
50.1167	0.479274
50.3556	0.480032
50.5939	0.480787
50.8327	0.481527
51.0713	0.482267
51.3101	0.482994
51.5498	0.483719
51.7876	0.484442
52.0267	0.485155
52.265	0.485876
52.5034	0.486581
52.7421	0.48728
52.9803	0.487984
53.2192	0.488679
53.4578	0.489365
53.6965	0.490059
53.9345	0.490742
54.1747	0.491415
54.4122	0.4921
54.6509	0.492754
54.8893	0.493437
55.1278	0.49409
55.3664	0.494755
55.6054	0.495418
55.8445	0.496084
56.083	0.496721
56.3214	0.497374
56.5607	0.498022
56.7988	0.498685
57.0378	0.499316
57.2767	0.499952
57.5157	0.500595
57.7546	0.50123
57.9929	0.501871
58.2317	0.502504
58.4698	0.503117
58.7081	0.503751
58.9469	0.50438
59.1851	0.505014
59.4237	0.505635
59.6627	0.506249
59.9013	0.506864
60.1393	0.507493
60.3781	0.508113
60.6173	0.508728
60.8562	0.509352
61.0945	0.509963
61.3327	0.51056
61.5719	0.511175
61.8106	0.511785
62.0492	0.512398
62.2874	0.513014
62.5259	0.513623
62.765	0.514228
63.0042	0.514832
63.2419	0.515447
63.4805	0.516046
63.7186	0.51666
63.9578	0.51727
64.196	0.517878
64.4347	0.51847
64.6744	0.519073
64.9124	0.519681
65.1505	0.520288
65.3902	0.52089
65.6278	0.5215
65.8669	0.522105
66.1052	0.5227
66.3444	0.523299
66.5825	0.523906
66.821	0.524512
67.0605	0.525109
67.2982	0.525717
67.5368	0.526331
67.7761	0.52691
68.0142	0.527506
68.2537	0.528106
68.4926	0.528718
68.7314	0.529318
68.9684	0.529922
69.2074	0.530538
69.4461	0.531131
69.6849	0.531736
69.9232	0.53234
70.1622	0.532937
70.4	0.533551
70.6399	0.534153
70.8773	0.534771
71.1161	0.535371
71.3549	0.535968
71.5944	0.536571
71.8335	0.537178
72.0708	0.537784
72.3104	0.538384
72.5491	0.538998
72.7891	0.539597
73.0275	0.5402
73.2666	0.540791
73.5046	0.541396
73.7428	0.542001
73.9819	0.542608
74.2204	0.543213
74.4591	0.543864
74.6977	0.54445
74.9363	0.545048
75.1753	0.545647
75.4134	0.546247
75.6516	0.546847
75.8907	0.547447
76.1287	0.548041
76.3685	0.548646
76.6062	0.549233
76.8446	0.54982
77.0841	0.550402
77.3223	0.551001
77.5615	0.551589
77.8005	0.552167
78.0398	0.552752
78.2777	0.553335
78.5159	0.553924
78.7545	0.554486
78.9936	0.555071
79.231	0.555636
79.4701	0.556203
79.7098	0.556769
79.9474	0.557338
80.1857	0.557904
80.4254	0.558462
80.6633	0.559018
80.9021	0.559569
81.141	0.560122
81.3796	0.560662
81.6188	0.561201
81.8579	0.561742
82.097	0.562285
82.3353	0.562813
82.5732	0.563351
82.8126	0.56388
83.0512	0.564408
83.2887	0.564924
83.5293	0.565449
83.766	0.565954
84.0045	0.566474
84.2438	0.566985
84.4822	0.567489
84.722	0.567991
84.9612	0.568488
85.1993	0.568979
85.4371	0.569462
85.6765	0.56996
85.9141	0.570451
86.1518	0.570944
86.3917	0.571403
86.6299	0.571889
86.8685	0.572356
87.1078	0.572829
87.3467	0.573293
87.5858	0.573754
87.8238	0.574217
88.0626	0.574685
88.3017	0.575153
88.54	0.575577
88.7791	0.576031
89.0174	0.576484
89.2554	0.576921
89.4955	0.577368
89.733	0.577853
89.9712	0.578244
90.2101	0.578676
90.4484	0.579103
90.6885	0.579526
90.9267	0.579967
91.1652	0.580397
91.4033	0.58081
91.6422	0.581226
91.8806	0.581642
92.1195	0.582064
92.3574	0.582479
92.5965	0.582888
92.8352	0.5833
93.0741	0.583715
93.3128	0.584112
93.5512	0.584515
93.7898	0.584918
94.0282	0.585325
94.2671	0.585738
94.5056	0.586117
94.7441	0.586514
94.983	0.586915
95.2217	0.587313
95.4606	0.587693
95.6994	0.58808
95.9383	0.588478
96.1756	0.588871
96.4152	0.589248
96.6536	0.589626
96.8919	0.590034
97.1308	0.590393
97.3693	0.590777
97.6075	0.591167
97.8461	0.591545
98.084	0.591918
98.3247	0.592283
98.5626	0.592671
98.7998	0.593047
99.0384	0.593423
99.2789	0.593802
99.5159	0.59418
99.7568	0.594543
99.9944	0.594902
100.234	0.595282
100.472	0.595646
100.711	0.596009
100.951	0.596404
101.19	0.596748
101.427	0.597114
101.667	0.597495
101.905	0.597849
102.145	0.598216
102.382	0.598594
102.622	0.598947
102.859	0.59932
103.098	0.599685
103.336	0.600056
103.574	0.60041
103.814	0.600766
104.052	0.601137
104.291	0.601496
104.53	0.601861
104.769	0.602239
105.007	0.602588
105.247	0.602941
105.485	0.603312
105.723	0.603663
105.961	0.604028
106.199	0.604398
106.439	0.604754
106.677	0.605111
106.915	0.605473
107.155	0.605836
107.393	0.606191
107.631	0.606553
107.87	0.606918
108.108	0.607272
108.348	0.607629
108.585	0.607998
108.824	0.608349
109.063	0.608706
109.301	0.609076
109.541	0.609425
109.779	0.609782
110.018	0.610165
110.256	0.610513
110.495	0.610867
110.734	0.611253
110.973	0.611597
111.211	0.611978
111.45	0.612348
111.69	0.612698
111.927	0.613061
112.166	0.613429
112.405	0.613776
112.644	0.614136
112.882	0.61451
113.121	0.614871
113.359	0.615232
113.599	0.615592
113.837	0.615947
114.075	0.61632
114.313	0.616683
114.552	0.617054
114.792	0.617412
115.03	0.617771
115.269	0.618139
115.508	0.618502
115.746	0.618867
115.986	0.619242
116.224	0.619589
116.463	0.619954
116.701	0.620328
116.941	0.620686
117.18	0.62106
117.418	0.621422
117.656	0.621806
117.894	0.622162
118.131	0.622521
118.371	0.622912
118.61	0.623263
118.848	0.623628
119.087	0.624024
119.327	0.624372
119.564	0.624744
119.803	0.625125
120.042	0.625492
120.279	0.625868
120.52	0.626238
120.759	0.626615
120.997	0.626988
121.235	0.627356
121.474	0.627749
121.712	0.628118
121.951	0.62849
122.19	0.628855
122.429	0.629245
122.669	0.629612
122.906	0.629987
123.145	0.630384
123.383	0.630752
123.624	0.631133
123.861	0.63152
124.101	0.631916
124.34	0.632281
124.58	0.632656
124.817	0.633056
125.056	0.633445
125.294	0.633827
125.531	0.634211
125.771	0.634617
126.011	0.634986
126.248	0.635375
126.487	0.635771
126.727	0.636172
126.963	0.63655
127.203	0.636945
127.443	0.637335
127.681	0.637737
127.918	0.638122
128.159	0.638519
128.397	0.638923
128.636	0.639315
128.874	0.639716
129.113	0.640113
129.351	0.640522
129.59	0.640924
129.827	0.641313
130.067	0.641719
130.304	0.642133
130.544	0.642545
130.78	0.642945
131.019	0.643354
131.259	0.643756
131.498	0.644186
131.737	0.644586
131.975	0.644996
132.214	0.645399
132.453	0.645836
132.691	0.646246
132.93	0.64665
133.17	0.647065
133.407	0.647482
133.645	0.647906
133.885	0.648339
134.122	0.648756
134.36	0.649174
134.602	0.649601
134.84	0.650041
135.074	0.650475
135.316	0.650886
135.555	0.651326
135.794	0.651748
136.034	0.652183
136.27	0.652637
136.51	0.653059
136.749	0.6535
136.988	0.653934
137.222	0.65437
137.463	0.654828
137.702	0.655267
137.94	0.655714
138.18	0.656155
138.418	0.656604
138.658	0.657052
138.896	0.65751
139.135	0.657976
139.374	0.658424
139.613	0.658879
139.851	0.659337
140.09	0.659796
140.325	0.660257
140.567	0.66072
140.808	0.661197
141.045	0.661667
141.282	0.662145
141.52	0.662601
141.761	0.663068
141.999	0.663546
142.237	0.664024
142.476	0.664506
142.712	0.664988
142.951	0.665484
143.191	0.665982
143.433	0.666476
143.669	0.666963
143.91	0.667469
144.147	0.667964
144.385	0.668476
144.624	0.66897
144.861	0.669485
145.099	0.669996
145.34	0.670508
145.578	0.671034
145.818	0.671546
146.055	0.67207
146.294	0.672597
146.534	0.673124
146.773	0.673664
147.01	0.674208
147.247	0.674749
147.488	0.675299
147.725	0.675848
147.966	0.676399
148.205	0.67697
148.442	0.677527
148.682	0.678108
148.923	0.678677
149.159	0.679255
149.4	0.679836
149.638	0.680423
149.875	0.681021
150.114	0.681615
150.353	0.682217
150.592	0.682827
150.831	0.683447
151.068	0.684051
151.307	0.684667
151.543	0.685298
151.781	0.685925
152.023	0.686581
152.263	0.687217
152.499	0.687862
152.738	0.68852
152.976	0.689187
153.214	0.689866
153.454	0.690533
153.693	0.691218
153.93	0.691927
154.172	0.692604
154.41	0.693322
154.646	0.694052
154.885	0.69476
155.127	0.695492
155.364	0.69624
155.603	0.696969
155.841	0.697741
156.077	0.6985
156.315	0.69929
156.557	0.700063
156.797	0.700857
157.032	0.701666
157.271	0.702498
157.511	0.703295
157.747	0.704139
157.987	0.704976
158.229	0.705831
158.467	0.706704
158.704	0.70757
158.943	0.708465
159.182	0.709358
159.42	0.710267
159.66	0.711185
159.899	0.712135
160.136	0.713065
160.376	0.714009
160.613	0.714974
160.853	0.715946
161.094	0.716945
161.33	0.717943
161.57	0.718964
161.809	0.719973
162.047	0.721016
162.288	0.72205
162.525	0.723106
162.763	0.724166
163.002	0.725251
163.24	0.726337
163.48	0.727442
163.718	0.728548
163.957	0.729672
164.197	0.730784
164.434	0.731927
164.671	0.733089
164.91	0.734267
165.15	0.735455
165.389	0.736635
165.626	0.737847
165.866	0.739058
166.106	0.740287
166.342	0.741512
166.581	0.742758
166.819	0.744014
167.06	0.74527
167.297	0.746549
167.536	0.747837
167.776	0.749146
168.012	0.750441
168.252	0.751744
168.49	0.753068
168.729	0.754389
168.966	0.755724
169.206	0.757069
169.446	0.758418
169.682	0.7598
169.922	0.761165
170.16	0.762568
170.399	0.763963
170.638	0.765355
170.877	0.766778
171.117	0.768195
171.353	0.769631
171.59	0.771071
171.832	0.772525
Discharge
Capacity (mAh g-1)	Cell voltage (V)
0	0.736224
0.237815	0.732294
0.476832	0.728626
0.71766	0.725144
0.95527	0.72181
1.19348	0.718606
1.43452	0.715524
1.67435	0.712555
1.91104	0.709671
2.14976	0.706893
2.38847	0.704218
2.62729	0.701615
2.86783	0.699106
3.10583	0.696667
3.34506	0.694321
3.5852	0.692031
3.82433	0.689838
4.06438	0.687706
4.30248	0.685633
4.54037	0.683627
4.78053	0.681692
5.01656	0.679826
5.25579	0.678027
5.49553	0.676276
5.73466	0.674585
5.97627	0.672942
6.21457	0.671354
6.45547	0.669827
6.69397	0.668336
6.92977	0.666884
7.16974	0.665483
7.41075	0.664122
7.64737	0.662797
7.88776	0.661517
8.12668	0.660259
8.36634	0.659047
8.60452	0.657846
8.84555	0.656682
9.08332	0.655549
9.32467	0.654434
9.56138	0.653352
9.80062	0.65229
10.0383	0.651253
10.2766	0.650238
10.5173	0.649238
10.7576	0.648254
10.9928	0.647302
11.2305	0.646343
11.472	0.645419
11.7077	0.644502
11.9493	0.643605
12.1891	0.642719
12.4272	0.641851
12.6679	0.641003
12.9077	0.640156
13.1459	0.639324
13.3859	0.638493
13.6244	0.637701
13.8627	0.636892
14.1017	0.636106
14.3389	0.635317
14.581	0.634574
14.8171	0.633799
15.0572	0.633044
15.2989	0.6323
15.5345	0.631567
15.774	0.630835
16.0145	0.630118
16.2504	0.629403
16.4907	0.628709
16.7292	0.628019
16.9689	0.627322
17.2094	0.626639
17.4487	0.625964
17.685	0.625292
17.9261	0.624617
18.1627	0.62397
18.403	0.623302
18.6412	0.622652
18.8792	0.622002
19.1198	0.62137
19.3587	0.62074
19.5984	0.620103
19.8339	0.619487
20.0738	0.618864
20.3111	0.618249
20.554	0.617659
20.7886	0.617049
21.0295	0.616446
21.2701	0.615844
21.5074	0.61526
21.7489	0.614676
21.9874	0.614081
22.2258	0.6135
22.4666	0.61293
22.7047	0.612368
22.9401	0.611776
23.1805	0.611208
23.4198	0.610638
23.6578	0.610078
23.8983	0.609514
24.1382	0.608969
24.3772	0.608422
24.616	0.607872
24.853	0.607328
25.0918	0.606787
25.3321	0.606249
25.5697	0.605715
25.8058	0.605184
26.0447	0.604651
26.2863	0.604126
26.5243	0.603601
26.7637	0.603081
27.0042	0.60257
27.2435	0.602044
27.4827	0.601538
27.7209	0.601023
27.9595	0.600522
28.203	0.600013
28.4388	0.59952
28.6771	0.599002
28.9168	0.598521
29.1524	0.598014
29.394	0.59752
29.6318	0.597012
29.8704	0.596526
30.1086	0.596034
30.3477	0.595554
30.5849	0.595071
30.8233	0.594599
31.0653	0.594114
31.3024	0.593639
31.5435	0.593173
31.779	0.592685
32.0191	0.592212
32.2593	0.591731
32.4966	0.591265
32.7347	0.5908
32.9758	0.590332
33.2149	0.589867
33.4557	0.589404
33.6942	0.588945
33.9318	0.588469
34.1725	0.588004
34.4127	0.58754
34.6511	0.587091
34.8882	0.586626
35.125	0.586164
35.3671	0.585721
35.6059	0.585264
35.8454	0.584806
36.0843	0.584346
36.3214	0.583903
36.5618	0.583453
36.8009	0.582996
37.0383	0.582549
37.2762	0.582096
37.5194	0.581645
37.7546	0.581201
37.9965	0.580766
38.2365	0.580318
38.4717	0.579868
38.7127	0.579439
38.9503	0.578986
39.1882	0.578555
39.4291	0.578117
39.6679	0.577719
39.9069	0.577252
40.1469	0.576813
40.3895	0.576369
40.6246	0.575939
40.8636	0.575503
41.1036	0.575076
41.3396	0.574645
41.5795	0.574199
41.819	0.57377
42.0597	0.573338
42.297	0.572899
42.5376	0.572478
42.7769	0.572043
43.0152	0.571601
43.254	0.571179
43.492	0.570742
43.7298	0.570313
43.9692	0.569883
44.2087	0.569445
44.4484	0.569024
44.6885	0.568592
44.9238	0.568157
45.1664	0.567734
45.4015	0.567294
45.6387	0.566867
45.8777	0.566437
46.1188	0.566001
46.3567	0.565579
46.5954	0.565138
46.8366	0.564707
47.0736	0.564282
47.3156	0.563845
47.5532	0.563414
47.7905	0.562978
48.0284	0.562549
48.2724	0.562124
48.51	0.56169
48.7488	0.561251
48.9907	0.560829
49.2271	0.560391
49.4669	0.559963
49.7107	0.559533
49.9494	0.559089
50.1846	0.558652
50.4249	0.558224
50.6632	0.557782
50.9009	0.557351
51.1408	0.556908
51.3799	0.55646
51.6161	0.556033
51.8592	0.555589
52.0975	0.55514
52.3372	0.554703
52.5782	0.554256
52.8151	0.553809
53.0533	0.55337
53.2961	0.552921
53.5333	0.552469
53.7687	0.55204
54.0046	0.551591
54.248	0.551139
54.4869	0.550693
54.7264	0.550241
54.967	0.549787
55.2036	0.549337
55.444	0.548894
55.6849	0.548434
55.9226	0.547963
56.1587	0.547521
56.3993	0.547066
56.6386	0.546598
56.8777	0.546132
57.1142	0.54568
57.3533	0.545214
57.5896	0.54474
57.8285	0.544274
58.0688	0.543817
58.3077	0.54331
58.5477	0.542836
58.786	0.542354
59.0227	0.541881
59.2622	0.541409
59.5014	0.540936
59.7425	0.540454
59.9764	0.539968
60.2206	0.53948
60.4586	0.538998
60.6966	0.538522
60.9367	0.538027
61.1768	0.537536
61.4147	0.537038
61.6552	0.536542
61.8953	0.536051
62.1315	0.535555
62.3724	0.535062
62.6095	0.534563
62.8449	0.534057
63.0877	0.533554
63.3277	0.533043
63.5629	0.532529
63.8049	0.532021
64.045	0.531507
64.2814	0.53099
64.5214	0.530474
64.7635	0.529961
64.9964	0.529443
65.236	0.528911
65.4756	0.528395
65.7141	0.527877
65.9508	0.527345
66.1953	0.526835
66.4323	0.526299
66.669	0.525768
66.9134	0.525232
67.1515	0.524698
67.3903	0.524163
67.626	0.523625
67.8677	0.523079
68.1031	0.522532
68.3424	0.521995
68.5814	0.521457
68.8199	0.520904
69.0582	0.520359
69.2986	0.519815
69.5373	0.519267
69.7741	0.518717
70.0154	0.518169
70.2522	0.51762
70.4888	0.517073
70.7291	0.516517
70.9696	0.515965
71.2092	0.515409
71.4506	0.514857
71.6868	0.514284
71.9219	0.513734
72.1617	0.513172
72.4043	0.512618
72.6397	0.512062
72.881	0.511502
73.1192	0.510952
73.3552	0.510378
73.5945	0.509877
73.8357	0.50926
74.0725	0.508702
74.3104	0.508137
74.5532	0.507578
74.7937	0.507019
75.0298	0.506462
75.2674	0.505901
75.5095	0.50534
75.7436	0.504772
75.9875	0.504213
76.2215	0.503647
76.4612	0.503085
76.6988	0.502528
76.9421	0.501962
77.1796	0.501401
77.4146	0.500845
77.6573	0.500289
77.8959	0.499721
78.1305	0.499167
78.3692	0.498603
78.6063	0.498047
78.8474	0.497487
79.0903	0.496936
79.3279	0.496375
79.5628	0.495823
79.8012	0.495267
80.0442	0.494711
80.2852	0.494152
80.5223	0.493595
80.7586	0.493035
80.9964	0.492491
81.2384	0.491935
81.4782	0.491381
81.7189	0.490829
81.9572	0.490276
82.1972	0.489731
82.4376	0.489168
82.674	0.488617
82.9125	0.48806
83.1532	0.487511
83.3921	0.486953
83.6287	0.486395
83.8743	0.485848
84.105	0.485294
84.343	0.484745
84.5891	0.484198
84.8246	0.483651
85.0585	0.483105
85.2995	0.48255
85.5428	0.482002
85.786	0.481446
86.0197	0.480889
86.255	0.480336
86.4998	0.479784
86.7342	0.479234
86.973	0.478682
87.2128	0.478127
87.4549	0.477578
87.6969	0.47703
87.9249	0.476475
88.1696	0.47593
88.4091	0.475355
88.6505	0.474814
88.8917	0.474251
89.1292	0.473698
89.3673	0.473151
89.6009	0.472596
89.839	0.47204
90.0767	0.471493
90.3198	0.470943
90.5573	0.470391
90.794	0.46984
91.0358	0.469287
91.2781	0.468726
91.5138	0.468171
91.7539	0.467604
91.9956	0.467051
92.2316	0.466487
92.4666	0.46592
92.7098	0.465358
92.9441	0.4648
93.1889	0.46424
93.4233	0.463666
93.6651	0.463095
93.9049	0.462528
94.142	0.461962
94.3763	0.461393
94.6194	0.460823
94.86	0.460251
95.1014	0.459673
95.3385	0.459095
95.5793	0.458527
95.8138	0.457951
96.0512	0.457363
96.2986	0.456782
96.5353	0.456198
96.7708	0.455614
97.0066	0.455022
97.2447	0.454435
97.4832	0.453842
97.7243	0.453241
97.9623	0.452637
98.2065	0.452033
98.4481	0.451434
98.6811	0.450821
98.921	0.450222
99.157	0.449609
99.3957	0.448982
99.6327	0.448365
99.8786	0.447739
100.115	0.447116
100.348	0.446491
100.594	0.445856
100.831	0.445218
101.074	0.44457
101.312	0.443931
101.55	0.443293
101.791	0.442632
102.022	0.442005
102.267	0.441324
102.506	0.44067
102.743	0.439997
102.984	0.439321
103.223	0.43865
103.463	0.43797
103.703	0.437279
103.944	0.436599
104.181	0.435899
104.418	0.4352
104.658	0.434497
104.899	0.433785
105.138	0.43307
105.377	0.432355
105.613	0.431628
105.855	0.430889
106.092	0.430154
106.332	0.429419
106.571	0.428659
106.811	0.427915
107.052	0.42714
107.289	0.426378
107.522	0.425606
107.763	0.424842
108.003	0.424057
108.241	0.423257
108.482	0.422467
108.72	0.421664
108.96	0.420844
109.201	0.42003
109.435	0.419204
109.674	0.418379
109.913	0.417547
110.152	0.416701
110.389	0.415838
110.629	0.414988
110.867	0.414131
111.107	0.413267
111.345	0.41238
111.585	0.411499
111.821	0.410599
112.06	0.409713
112.301	0.40882
112.541	0.407926
112.779	0.406996
113.016	0.406084
113.259	0.405155
113.494	0.404218
113.734	0.403286
113.976	0.402359
114.212	0.401406
114.455	0.400455
114.694	0.399508
114.933	0.398545
115.171	0.397593
115.405	0.396621
115.645	0.395638
115.886	0.394662
116.12	0.393681
116.363	0.392696
116.602	0.391714
116.839	0.390736
117.077	0.389737
117.32	0.388733
117.558	0.387733
117.798	0.386721
118.036	0.385717
118.275	0.38469
118.514	0.383674
118.749	0.382647
118.993	0.381631
119.232	0.380605
119.473	0.379571
119.707	0.378537
119.945	0.377497
120.187	0.376451
120.427	0.375406
120.661	0.374358
120.904	0.373315
121.14	0.372258
121.378	0.371203
121.619	0.370145
121.86	0.369083
122.097	0.368021
122.336	0.366954
122.574	0.365884
122.816	0.364817
123.054	0.363742
123.295	0.362672
123.528	0.361585
123.774	0.360501
124.008	0.359411
124.25	0.358314
124.491	0.357213
124.727	0.35612
124.968	0.355004
125.207	0.353896
125.445	0.352783
125.684	0.351664
125.921	0.350525
126.16	0.349405
126.405	0.348273
126.641	0.347125
126.877	0.34597
127.115	0.344811
127.355	0.343651
127.592	0.342493
127.83	0.341321
128.07	0.340133
128.31	0.338933
128.553	0.337736
128.789	0.336542
129.03	0.335321
129.266	0.334104
129.508	0.332901
129.747	0.331665
129.985	0.330446
130.223	0.32921
130.464	0.327961
130.704	0.326703
130.938	0.325461
131.179	0.324201
131.419	0.322949
131.658	0.321681
131.894	0.320398
132.136	0.319127
132.372	0.317839
132.609	0.316549
132.85	0.315265
133.087	0.313964
133.33	0.312685
133.568	0.311387
133.809	0.310086
134.045	0.308777
134.284	0.307484
134.521	0.306187
134.761	0.304882
135.002	0.303578
135.239	0.302269
135.479	0.300984
135.719	0.29968
135.955	0.298389
136.199	0.297081
136.435	0.295785
136.67	0.294489
136.912	0.293186
137.152	0.291889
137.392	0.290585
137.633	0.289294
137.866	0.288008
138.111	0.286707
138.344	0.285384
138.584	0.284086
138.823	0.282758
139.059	0.281446
139.298	0.28011
139.539	0.278789
139.776	0.277448
140.016	0.276104
140.254	0.274734
140.496	0.273387
140.734	0.272023
140.974	0.270609
141.21	0.269228
141.45	0.267824
141.692	0.266406
141.928	0.264987
142.169	0.263547
142.408	0.262102
142.646	0.260668
142.887	0.259191
143.124	0.257715
143.366	0.256242
143.607	0.254766
143.843	0.253271
144.081	0.251754
144.322	0.250233
144.56	0.248717
144.797	0.247175
145.039	0.245642
145.276	0.244093
145.517	0.242542
145.755	0.240982
145.993	0.23941
146.229	0.237844
146.464	0.23626
146.708	0.234671
146.948	0.233067
147.185	0.23146
147.422	0.229831
147.664	0.228202
147.902	0.226566
148.138	0.224911
148.377	0.223256
148.613	0.221574
148.857	0.219911
149.094	0.218227
149.33	0.21651
149.569	0.214803
149.81	0.213076
150.049	0.211376
150.288	0.209646
150.524	0.207914
150.765	0.206189
151.004	0.204477
151.243	0.202727
151.484	0.201014
151.726	0.19929
151.961	0.197589
152.195	0.19588
152.438	0.194177
152.677	0.192491
152.914	0.190786
153.153	0.189104
153.394	0.187429
153.634	0.185763
153.873	0.184091
154.108	0.182422
154.35	0.180766
154.588	0.179109
154.825	0.177468
155.067	0.175838
155.308	0.174211
155.54	0.172589
155.781	0.170969
156.018	0.169356
156.262	0.167757
156.498	0.166163
156.737	0.164574
156.975	0.163004
157.218	0.161437
157.457	0.159875
157.694	0.15832
157.933	0.15677
158.175	0.155244
158.412	0.15372
158.645	0.15222
158.885	0.150715
159.128	0.149217
159.363	0.147707
159.603	0.146204
159.843	0.144712
160.081	0.143221
160.322	0.141754
160.56	0.140258
160.8	0.138763
161.034	0.137289
161.272	0.135783
161.513	0.134296
161.753	0.132815
161.996	0.131305
162.231	0.129812
162.472	0.128317
162.711	0.12682
162.949	0.125341
163.183	0.12383
163.426	0.122335
163.663	0.120834
163.904	0.119346
164.144	0.117887
164.377	0.116398
164.618	0.114918
164.864	0.113457
165.096	0.112021
165.337	0.110577
165.58	0.109163
165.823	0.107784
166.062	0.106399
166.296	0.105063
166.537	0.103741
166.776	0.102474
167.012	0.101234
167.252	0.100022
167.489	0.0988675
167.73	0.0977486
167.968	0.09667
168.205	0.0956382
168.443	0.0946414
168.684	0.0937014
168.92	0.092816
169.166	0.0919744
169.4	0.0911731
169.637	0.0904212
169.879	0.089717
170.116	0.0890347
170.358	0.0884218
170.6	0.0878169
170.834	0.0872597
171.075	0.0867342
171.313	0.0862459
171.55	0.085771
171.792	0.085342

## Sheet: Fig. 3d
5 C			10 C			15 C			20 C			30 C			45 C
Capacity (mAh g-1)	Cell voltage (V)		Capacity (mAh g-1)	Cell voltage (V)		Capacity (mAh g-1)	Cell voltage (V)		Capacity (mAh g-1)	Cell voltage (V)		Capacity (mAh g-1)	Cell voltage (V)		Capacity (mAh g-1)	Cell voltage (V)
0	0.641292		0	0.640629		0	0.638744		0	0.638559		0	0.638834		0	0.588684
0.23792	0.640003		0.475516	0.637223		0.721081	0.633057		0.957821	0.630172		0.716597	0.630427		1.07565	0.576899
0.476943	0.638819		0.957267	0.634196		1.43669	0.628141		1.91396	0.62306		1.43319	0.62306		2.15046	0.567179
0.717071	0.637678		1.43317	0.631404		2.1528	0.623743		2.87393	0.616839		2.1503	0.616407		3.22494	0.558799
0.955894	0.636595		1.90764	0.628822		2.86893	0.619738		3.82919	0.611276		2.86485	0.610325		4.29963	0.551458
1.1922	0.635542		2.38387	0.626409		3.58369	0.616044		4.78614	0.606272		3.58092	0.60477		5.37421	0.544973
1.43526	0.634531		2.86676	0.624113		4.30213	0.612617		5.74274	0.601723		4.30076	0.599674		6.44856	0.539146
1.67418	0.633545		3.34661	0.621913		5.01865	0.60938		6.69793	0.597503		5.01477	0.594967		7.52567	0.533913
1.91068	0.632563		3.82447	0.619825		5.72887	0.60635		7.65078	0.593607		5.73395	0.590625		8.59969	0.529119
2.1496	0.631617		4.3049	0.617826		6.45143	0.603469		8.60755	0.589934		6.45089	0.58659		9.67437	0.524716
2.39238	0.630685		4.78425	0.615871		7.16905	0.600727		9.56682	0.586458		7.16818	0.582827		10.7489	0.520587
2.62622	0.629784		5.26	0.614007		7.88306	0.598101		10.5209	0.583168		7.88494	0.579293		11.8234	0.516723
2.86637	0.628884		5.7437	0.612187		8.60046	0.595584		11.4782	0.580003		8.60153	0.575974		12.8986	0.513044
3.10621	0.628034		6.2238	0.610426		9.321	0.593158		12.4318	0.576986		9.31936	0.572834		13.9742	0.509532
3.34492	0.627183		6.70021	0.608708		10.0383	0.590816		13.3882	0.574065		10.037	0.569854		15.0495	0.506179
3.58375	0.626325		7.18491	0.607035		10.7501	0.588539		14.3423	0.57124		10.7536	0.567016		16.124	0.502936
3.82165	0.625496		7.65891	0.605425		11.4676	0.586322		15.2982	0.568511		11.472	0.564309		17.1997	0.499807
4.06016	0.624671		8.13246	0.603834		12.1832	0.58417		16.2523	0.565846		12.1893	0.561695		18.2747	0.496764
4.29949	0.623879		8.61626	0.602296		12.9034	0.582067		17.2087	0.563243		12.9032	0.559203		19.3502	0.493798
4.53564	0.623075		9.09475	0.600798		13.6232	0.580006		18.1671	0.560709		13.62	0.556778		20.424	0.490917
4.77527	0.622284		9.57811	0.59931		14.3428	0.57801		19.1217	0.558234		14.3369	0.554423		21.499	0.488115
5.01399	0.621511		10.051	0.597861		15.0601	0.576034		20.0753	0.555812		15.0523	0.552139		22.5731	0.485343
5.25435	0.620756		10.5346	0.596415		15.7773	0.574109		21.0342	0.553441		15.7694	0.549935		23.6486	0.48264
5.49327	0.619987		11.0097	0.595028		16.4991	0.572231		21.9945	0.551092		16.4852	0.547763		24.7245	0.47997
5.73116	0.619243		11.4864	0.593666		17.2167	0.570376		22.9492	0.548795		17.2002	0.545657		25.7983	0.477362
5.97153	0.618495		11.9691	0.592309		17.9359	0.568547		23.9053	0.546536		17.9162	0.543555		26.8759	0.474779
6.2119	0.617755		12.4509	0.590954		18.6559	0.566741		24.8626	0.544314		18.6337	0.541518		27.9487	0.472234
6.44874	0.617034		12.9292	0.589659		19.3692	0.564984		25.8151	0.542085		19.3515	0.53953		29.0231	0.469734
6.68829	0.61631		13.4153	0.588358		20.0862	0.563232		26.7742	0.539931		20.0707	0.537579		30.0982	0.467264
6.92544	0.615594		13.8869	0.587084		20.8056	0.561526		27.7325	0.537801		20.7847	0.535661		31.1725	0.464837
7.16331	0.614889		14.3608	0.585809		21.5223	0.559834		28.6886	0.535694		21.5018	0.533783		32.2471	0.462427
7.40244	0.614188		14.8433	0.584566		22.2465	0.558162		29.6419	0.533612		22.2216	0.531925		33.3225	0.460039
7.6445	0.613486		15.3184	0.583355		22.9614	0.55652		30.5979	0.531557		22.9367	0.530087		34.3994	0.457683
7.88248	0.61281		15.7905	0.582131		23.6687	0.554878		31.5599	0.529528		23.6546	0.528273		35.4745	0.455335
8.12161	0.612125		16.2667	0.580947		24.3961	0.55327		32.507	0.527489		24.3702	0.526509		36.549	0.453015
8.36126	0.611414		16.7438	0.579745		25.1102	0.55167		33.4677	0.525514		25.0866	0.524749		37.6243	0.450702
8.59871	0.610754		17.2298	0.578588		25.8295	0.550098		34.4222	0.523513		25.8059	0.523004		38.699	0.448382
8.83826	0.610081		17.6992	0.577431		26.5422	0.548532		35.3766	0.521553		26.5236	0.521299		39.7748	0.446081
9.07613	0.609407		18.1771	0.576277		27.2656	0.546998		36.3375	0.519558		27.2392	0.519586		40.8492	0.443804
9.31568	0.608738		18.6636	0.575138		27.9811	0.545451		37.2911	0.51761		27.9554	0.517904		41.9245	0.44151
9.55407	0.608104		19.1415	0.574013		28.6945	0.543932		38.2474	0.515656		28.6722	0.516244		42.9967	0.439229
9.79045	0.607429		19.6188	0.572898		29.4208	0.5424		39.1999	0.513689		29.3899	0.5146		44.0725	0.436935
10.0355	0.606791		20.0936	0.571795		30.1354	0.540901		40.1576	0.511756		30.1065	0.512964		45.1473	0.434618
10.2712	0.606149		20.574	0.570707		30.8536	0.539401		41.1094	0.509865		30.8274	0.51136		46.2244	0.432313
10.5096	0.605509		21.0406	0.569628		31.5684	0.537927		42.0713	0.507833		31.5402	0.509805		47.2987	0.42998
10.7513	0.604896		21.5262	0.568557		32.2866	0.536456		43.0281	0.50589		32.2618	0.508156		48.3716	0.427629
10.9882	0.604251		22.0016	0.567494		33.0017	0.535001		43.9875	0.503909		32.9762	0.50658		49.4469	0.425254
11.2261	0.603627		22.4836	0.566435		33.7267	0.533533		44.9383	0.501933		33.6944	0.505014		50.5248	0.422867
11.4659	0.603013		22.9677	0.565385		34.4318	0.532097		45.8989	0.499943		34.4108	0.503457		51.6002	0.420441
11.7058	0.602384		23.4456	0.564342		35.1564	0.530625		46.8594	0.497952		35.1257	0.501921		52.6747	0.417987
11.9439	0.60178		23.9241	0.563308		35.8704	0.529193		47.8133	0.495918		35.8449	0.500383		53.7482	0.415478
12.1825	0.601164		24.4053	0.562287		36.5913	0.527744		48.7692	0.493892		36.5652	0.498843		54.8236	0.412944
12.4238	0.600572		24.8909	0.561264		37.3137	0.526317		49.7261	0.491847		37.2787	0.497327		55.8979	0.410357
12.6637	0.599955		25.3658	0.560265		38.0273	0.524888		50.6851	0.489759		37.9951	0.495823		56.9722	0.407728
12.9036	0.599354		25.85	0.559251		38.747	0.523442		51.6379	0.487648		38.7119	0.49431		58.0488	0.405059
13.1415	0.598753		26.3291	0.558262		39.4662	0.52201		52.5962	0.485515		39.4262	0.49282		59.1256	0.402343
13.3815	0.598153		26.8002	0.557281		40.1813	0.520558		53.5558	0.483355		40.1469	0.491327		60.2008	0.399574
13.62	0.597562		27.277	0.55629		40.9018	0.519131		54.5145	0.481149		40.8624	0.489825		61.2748	0.396802
13.8554	0.596976		27.7672	0.555298		41.6126	0.517679		55.4659	0.478919		41.5784	0.488338		62.3523	0.393972
14.0957	0.596405		28.2282	0.554316		42.3254	0.516237		56.4202	0.476674		42.2992	0.486846		63.4261	0.391119
14.3359	0.595813		28.714	0.553357		43.0464	0.514781		57.379	0.474366		43.0149	0.485353		64.5023	0.388293
14.5736	0.595233		29.1944	0.552371		43.7661	0.513317		58.3278	0.472048		43.7302	0.483877		65.5782	0.385434
14.8107	0.594653		29.6764	0.551415		44.4786	0.511845		59.2868	0.469712		44.4481	0.482368		66.6519	0.382575
15.0516	0.594085		30.1572	0.550453		45.1999	0.510372		60.241	0.467355		45.1649	0.480886		67.7266	0.379751
15.2896	0.593509		30.6388	0.549484		45.9187	0.508889		61.1957	0.464984		45.8798	0.479385		68.802	0.376924
15.5303	0.592941		31.1113	0.548528		46.6363	0.507409		62.1537	0.46259		46.5976	0.477876		69.8767	0.374122
15.7714	0.592371		31.5933	0.547565		47.3512	0.505895		63.1122	0.460193		47.3157	0.476384		70.9522	0.371357
16.0086	0.591804		32.0724	0.546631		48.0762	0.504369		64.0671	0.457809		48.0323	0.474864		72.0299	0.368596
16.2477	0.59124		32.542	0.545686		48.7947	0.502842		65.0232	0.455402		48.7506	0.473329		73.104	0.365863
16.4879	0.590673		33.02	0.544734		49.5045	0.501305		65.9778	0.453015		49.4622	0.471803		74.1794	0.363172
16.727	0.590117		33.498	0.543809		50.2189	0.499746		66.9291	0.450631		50.1818	0.470285		75.2512	0.360494
16.9655	0.589561		33.9743	0.542813		50.9399	0.498183		67.8926	0.448258		50.8984	0.468738		76.3251	0.357841
17.2053	0.589018		34.4502	0.541878		51.6559	0.496581		68.8481	0.445895		51.6182	0.467193		77.399	0.35521
17.4424	0.588453		34.9324	0.540934		52.3707	0.494985		69.8064	0.443552		52.3332	0.465628		78.4728	0.352591
17.68	0.587919		35.4065	0.53998		53.0924	0.493363		70.7617	0.441215		53.0487	0.464042		79.5461	0.349998
17.9185	0.587369		35.8802	0.539043		53.8102	0.491751		71.7159	0.438892		53.7655	0.46245		80.6222	0.347425
18.1563	0.586825		36.3666	0.538112		54.519	0.490083		72.6791	0.436607		54.483	0.460841		81.6972	0.344843
18.3942	0.586267		36.8415	0.537182		55.2371	0.488409		73.6273	0.43431		55.1964	0.459227		82.7706	0.342282
18.6349	0.585742		37.3259	0.536234		55.9531	0.486734		74.5852	0.432037		55.9148	0.4576		83.8468	0.339717
18.8727	0.585192		37.8065	0.535303		56.6695	0.48502		75.5397	0.429779		56.6338	0.455932		84.9239	0.337173
19.1131	0.584657		38.2918	0.534351		57.3862	0.483321		76.4952	0.427523		57.3497	0.454253		85.9981	0.334642
19.3533	0.584107		38.7773	0.533423		58.111	0.481582		77.449	0.42529		58.0651	0.452563		87.0704	0.332096
19.5927	0.583588		39.2537	0.532469		58.8216	0.479844		78.4042	0.423087		58.7808	0.450846		88.1457	0.329551
19.8302	0.583042		39.7278	0.531521		59.5369	0.478085		79.3608	0.420861		59.4974	0.449134		89.2234	0.327019
20.0706	0.582516		40.2002	0.530567		60.2546	0.476333		80.3238	0.418652		60.2162	0.44737		90.2965	0.324467
20.3088	0.581971		40.6775	0.529637		60.971	0.474559		81.2801	0.416457		60.9307	0.445615		91.3707	0.321921
20.5493	0.581459		41.1502	0.52869		61.6901	0.472777		82.2334	0.414254		61.6489	0.443833		92.4471	0.319345
20.786	0.58092		41.6344	0.527723		62.4092	0.471009		83.1876	0.412062		62.3668	0.442031		93.5241	0.316735
21.0258	0.580406		42.1126	0.526808		63.1237	0.469246		84.1437	0.409881		63.084	0.440217		94.5975	0.314111
21.2655	0.57986		42.5881	0.525829		63.8406	0.467464		85.0994	0.407692		63.801	0.438401		95.671	0.311454
21.5058	0.579357		43.0696	0.524869		64.5573	0.465694		86.051	0.40549		64.5185	0.436574		96.7473	0.308755
21.7449	0.578825		43.5514	0.523915		65.2778	0.463945		87.0068	0.403286		65.2346	0.434732		97.8198	0.306069
21.9841	0.578314		44.013	0.522929		65.9959	0.462171		87.9707	0.401095		65.9549	0.432902		98.8954	0.303218
22.2227	0.57784		44.4951	0.521956		66.7152	0.460424		88.9287	0.398877		66.671	0.431058		99.9726	0.300353
22.4634	0.577281		44.9832	0.520978		67.4279	0.458684		89.8773	0.396642		67.3862	0.429203		101.049	0.297416
22.702	0.576759		45.4643	0.519996		68.1521	0.456943		90.8334	0.394392		68.103	0.42737		102.125	0.294413
22.9387	0.576245		45.9375	0.51902		68.8645	0.455203		91.7921	0.392119		68.8193	0.425528		103.198	0.29129
23.1775	0.575719		46.4168	0.518037		69.5797	0.453488		92.7476	0.389825		69.5359	0.423701		104.272	0.288098
23.4195	0.575219		46.9022	0.517033		70.3024	0.451762		93.7008	0.387501		70.2517	0.421874		105.348	0.284787
23.6552	0.574699		47.3799	0.516019		71.0089	0.450061		94.658	0.38512		70.9692	0.420057		106.425	0.281363
23.8948	0.574188		47.8615	0.515011		71.7309	0.448346		95.609	0.3827		71.6827	0.418247		107.498	0.277825
24.1339	0.57367		48.3434	0.513994		72.446	0.446651		96.5706	0.380219		72.3992	0.416445		108.575	0.274153
24.373	0.573165		48.8148	0.512985		73.1669	0.444968		97.5206	0.377709		73.1163	0.41466		109.65	0.270375
24.6113	0.572654		49.2875	0.511952		73.8836	0.443281		98.4791	0.375116		73.833	0.412873		110.725	0.266464
24.8513	0.572151		49.7694	0.510915		74.5947	0.441623		99.4373	0.372459		74.5493	0.411118		111.801	0.262438
25.0906	0.571645		50.2501	0.509883		75.3143	0.439942		100.388	0.369715		75.2664	0.40935		112.875	0.258269
25.33	0.571146		50.7297	0.508823		76.0357	0.438269		101.356	0.366896		75.9819	0.407589		113.951	0.254003
25.5683	0.570639		51.2173	0.507761		76.7503	0.436623		102.312	0.363982		76.6985	0.405851		115.027	0.249588
25.8065	0.570135		51.6974	0.506703		77.4692	0.434966		103.268	0.360991		77.414	0.404112		116.103	0.245052
26.0475	0.569631		52.1751	0.505631		78.1863	0.433312		104.22	0.35789		78.1284	0.402403		117.174	0.240396
26.2871	0.569126		52.6468	0.504559		78.9065	0.431658		105.173	0.354708		78.8466	0.400674		118.251	0.235653
26.5237	0.568635		53.1175	0.503472		79.6284	0.430018		106.129	0.351428		79.5653	0.398984		119.324	0.230785
26.7615	0.568125		53.6014	0.502384		80.3481	0.42838		107.083	0.348029		80.2814	0.397276		120.399	0.225842
27.0004	0.567632		54.0791	0.501285		81.0638	0.42674		108.046	0.344537		81.0001	0.395585		121.473	0.220817
27.2391	0.56712		54.5622	0.500178		81.7783	0.425094		108.998	0.340921		81.7174	0.393913		122.547	0.21571
27.477	0.566641		55.027	0.499057		82.4933	0.423461		109.96	0.337198		82.4315	0.39222		123.624	0.210484
27.7158	0.56613		55.5066	0.497945		83.2054	0.421818		110.918	0.333399		83.1487	0.390555		124.697	0.205163
27.9509	0.565639		55.9793	0.496825		83.9299	0.420172		111.874	0.329487		83.8678	0.388901		125.774	0.199691
28.1927	0.565122		56.4665	0.495691		84.6427	0.418528		112.827	0.325502		84.5848	0.387237		126.849	0.19412
28.4312	0.564624		56.9426	0.494546		85.3608	0.41687		113.777	0.321456		85.3053	0.385569		127.924	0.188406
28.6708	0.564124		57.4205	0.493396		86.0656	0.415211		114.74	0.317308		86.0221	0.383912		129.003	0.18256
28.9089	0.563625		57.8997	0.492269		86.7922	0.413551		115.704	0.313116		86.7334	0.382267		130.075	0.176578
29.1511	0.563128		58.3811	0.491114		87.5064	0.411871		116.65	0.30886		87.4507	0.38062		131.149	0.170488
29.3907	0.562635		58.8553	0.489978		88.2228	0.410175		117.606	0.304547		88.1662	0.378962		132.225	0.164324
29.6289	0.562138		59.3295	0.488828		88.9438	0.408474		118.567	0.300184		88.8819	0.377304		133.301	0.158119
29.8677	0.561645		59.8099	0.487661		89.6563	0.406756		119.528	0.295759		89.6002	0.375657		134.374	0.151914
30.1051	0.561147		60.2898	0.486511		90.3718	0.405023		120.482	0.291258		90.3147	0.374049		135.448	0.145701
30.3441	0.560654		60.769	0.485353		91.0873	0.403256		121.443	0.28672		91.033	0.372356		136.524	0.139463
30.5832	0.560168		61.2463	0.484182		91.8046	0.401483		122.394	0.282068		91.7511	0.370689		137.599	0.133181
30.824	0.559665		61.7281	0.483038		92.5288	0.39969		123.345	0.277355		92.4702	0.369026		138.673	0.126803
31.0595	0.559183		62.2052	0.481865		93.2391	0.397857		124.299	0.272531		93.1849	0.367365		139.747	0.12029
31.2998	0.558672		62.6843	0.48069		93.9657	0.396004		125.257	0.267594		93.903	0.365662		140.822	0.113594
31.5401	0.558191		63.1595	0.479533		94.6928	0.39412		126.213	0.262568		94.6174	0.363989		141.895	0.106658
31.7757	0.557686		63.6394	0.478369		95.3991	0.392178		127.17	0.25743		95.3365	0.362301		142.97	0.0994783
32.0184	0.557188		64.1198	0.477226		96.1098	0.390224		128.126	0.252229		96.0544	0.36058		144.046	0.0920459
32.2576	0.55668		64.6058	0.476076		96.8258	0.388227		129.08	0.246934		96.7714	0.358864		145.121	0.0844985
32.4958	0.556184		65.0881	0.474889		97.5396	0.386174		130.032	0.241616		97.4882	0.357109		146.195	0.0769614
32.7341	0.55568		65.568	0.473745		98.2587	0.384071		130.987	0.236289		98.2034	0.355368		147.27	0.0696014
32.9758	0.555185		66.0424	0.472598		98.9793	0.38193		131.936	0.230959		98.9176	0.353589		148.347	0.0624159
33.2163	0.554688		66.5211	0.471439		99.7049	0.379746		132.89	0.225646		99.6362	0.351777		149.421	0.0553613
33.4509	0.554189		67.0075	0.470313		100.416	0.377485		133.859	0.22036		100.356	0.349941		150.497	0.048224
33.6921	0.553694		67.4773	0.469172		101.13	0.375192		134.812	0.215054		101.073	0.348078		151.573	0.0408032
33.9299	0.553191		67.9581	0.468018		101.839	0.37286		135.766	0.209732		101.791	0.34619		152.65	0.0331646
34.1672	0.552694		68.4271	0.466881		102.561	0.370448		136.717	0.204336		102.507	0.344263		153.721	0.0254721
34.4063	0.552191		68.9096	0.465745		103.271	0.367971		137.674	0.198824		103.222	0.342291		154.794	0.0178769
34.6493	0.551708		69.3953	0.464617		103.991	0.365453		138.637	0.193188		103.941	0.3403		155.868	0.0104032
34.8803	0.551203		69.8696	0.463487		104.721	0.362867		139.586	0.187377		104.658	0.338229		156.945	0.00301992
35.122	0.550706		70.3572	0.46237		105.427	0.360219		140.546	0.181409		105.374	0.336136		157.322	0.000431703
35.3653	0.550191		70.8355	0.461252		106.152	0.357523		141.508	0.175332		106.089	0.333998
35.5993	0.54971		71.3093	0.46013		106.862	0.354785		142.46	0.169216		106.807	0.331814
35.8426	0.549193		71.7848	0.458996		107.583	0.351959		143.423	0.163136		107.525	0.329569
36.0827	0.548686		72.2679	0.457898		108.301	0.349081		144.37	0.157147		108.239	0.327284
36.3192	0.548164		72.7501	0.456786		109.014	0.346162		145.325	0.151233		108.955	0.324949
36.5557	0.547664		73.2325	0.455686		109.73	0.343209		146.283	0.145346		109.674	0.322561
36.7959	0.547155		73.7089	0.454564		110.447	0.340187		147.236	0.139401		110.392	0.320118
37.0352	0.546648		74.191	0.453458		111.161	0.337116		148.195	0.133252		111.109	0.317603
37.274	0.546136		74.654	0.452346		111.889	0.334023		149.155	0.126913		111.826	0.315048
37.5141	0.545627		75.1284	0.451249		112.603	0.33091		150.118	0.120465		112.542	0.312425
37.7539	0.545117		75.6062	0.450156		113.319	0.32775		151.067	0.114029		113.261	0.309756
37.9923	0.544607		76.0966	0.449063		114.039	0.324567		152.024	0.107631		113.98	0.307017
38.2284	0.544092		76.5774	0.44796		114.749	0.321356		152.979	0.101275		114.701	0.304234
38.4697	0.543551		77.0466	0.446858		115.476	0.318112		153.941	0.0949864		115.417	0.301382
38.7116	0.543037		77.5244	0.445751		116.192	0.314829		154.899	0.0887572		116.133	0.29848
38.948	0.542524		78.0156	0.444646		116.921	0.311534		155.851	0.082583		116.848	0.295526
39.1857	0.542001		78.4931	0.443543		117.629	0.308181		156.802	0.0764224		117.564	0.292528
39.4249	0.541489		78.969	0.442445		118.341	0.304803		157.753	0.0702461		118.281	0.289464
39.663	0.540967		79.4437	0.44135		119.059	0.301387		158.714	0.0639991		118.997	0.286391
39.9018	0.540447		79.9141	0.44026		119.78	0.29793		159.675	0.0576516		119.719	0.283249
40.1416	0.539922		80.3888	0.439153		120.496	0.294426		160.627	0.0511435		120.432	0.280071
40.3788	0.539395		80.8763	0.438054		121.214	0.290866		161.585	0.0444197		121.151	0.276859
40.6171	0.538874		81.3536	0.436954		121.932	0.287253		162.537	0.0374849		121.87	0.273611
40.8565	0.538346		81.8369	0.435853		122.648	0.283581		163.49	0.0303577		122.589	0.270315
41.0953	0.537819		82.3195	0.434754		123.375	0.27985		164.446	0.0231117		123.307	0.267002
41.3367	0.537287		82.7933	0.433645		124.085	0.276052		165.411	0.0158474		124.016	0.26364
41.576	0.536762		83.2754	0.432534		124.797	0.272202		166.363	0.00867851		124.741	0.260252
41.8164	0.536229		83.7656	0.431405		125.52	0.268312		167.321	0.00176993		125.455	0.256809
42.0536	0.535699		84.241	0.430284		126.226	0.264385		167.543	0.000307796		126.17	0.253342
42.291	0.535163		84.721	0.429162		126.948	0.260439					126.887	0.249818
42.5306	0.534632		85.1832	0.428035		127.66	0.256483					127.603	0.246238
42.7706	0.534099		85.6663	0.426883		128.371	0.25252					128.32	0.242603
43.0093	0.533564		86.1431	0.425745		129.093	0.24857					129.038	0.238907
43.2487	0.533024		86.6172	0.424611		129.803	0.244639					129.756	0.235159
43.4864	0.532484		87.1005	0.423443		130.526	0.24072					130.476	0.231332
43.7253	0.531942		87.5839	0.42227		131.248	0.236803					131.189	0.227455
43.9645	0.531402		88.0533	0.421094		131.957	0.232898					131.909	0.223528
44.2057	0.530853		88.5366	0.41992		132.685	0.229009					132.628	0.219559
44.4432	0.530312		89.0086	0.418725		133.409	0.225083					133.346	0.21555
44.6837	0.529763		89.4967	0.417516		134.116	0.221137					134.058	0.21151
44.923	0.529213		89.9733	0.416288		134.846	0.217137					134.775	0.207445
45.1577	0.528662		90.4398	0.41507		135.558	0.213062					135.49	0.203367
45.3983	0.52811		90.9189	0.413806		136.276	0.208904					136.208	0.199302
45.6372	0.527561		91.4039	0.412547		136.987	0.204656					136.924	0.195241
45.8744	0.527007		91.8847	0.411283		137.708	0.200322					137.641	0.191189
46.1137	0.526469		92.362	0.40999		138.426	0.195943					138.358	0.187143
46.3545	0.525913		92.8486	0.408689		139.132	0.191552					139.077	0.183068
46.5936	0.525366		93.3228	0.407342		139.848	0.187155					139.792	0.178982
46.8334	0.524806		93.8113	0.406008		140.563	0.182771					140.512	0.174853
47.0722	0.524262		94.2769	0.404639		141.29	0.178414					141.226	0.170677
47.3097	0.523698		94.7501	0.403249		142.011	0.174103					141.943	0.166436
47.5494	0.523143		95.2319	0.401857		142.729	0.169803					142.66	0.162099
47.786	0.522565		95.7095	0.400438		143.448	0.165506					143.374	0.157682
48.0274	0.522015		96.1897	0.398981		144.173	0.161168					144.09	0.153152
48.2671	0.521445		96.6641	0.397532		144.901	0.156752					144.809	0.148511
48.505	0.520882		97.1573	0.396036		145.607	0.152223					145.527	0.143779
48.7448	0.52031		97.638	0.394512		146.326	0.147597					146.241	0.138985
48.9818	0.519749		98.1093	0.392982		147.042	0.142879					146.963	0.134174
49.2187	0.51918		98.599	0.391411		147.754	0.138135					147.679	0.129385
49.4599	0.518612		99.0726	0.389861		148.472	0.133403					148.395	0.12466
49.6986	0.518049		99.5558	0.388234		149.19	0.128688					149.11	0.119997
49.9333	0.517475		100.035	0.386607		149.903	0.123991					149.832	0.115413
50.1761	0.516909		100.517	0.384935		150.617	0.11932					150.542	0.110862
50.4143	0.51634		100.987	0.383263		151.338	0.114703					151.258	0.106313
50.65	0.515783		101.469	0.38154		152.05	0.110105					151.978	0.101703
50.8901	0.515217		101.946	0.379791		152.756	0.105518					152.697	0.096987
51.1307	0.514657		102.416	0.378023		153.472	0.10097					153.412	0.0921429
51.3673	0.514063		102.901	0.37624		154.198	0.0964366					154.131	0.0872054
51.6071	0.513508		103.376	0.374414		154.915	0.0919192					154.849	0.0822537
51.8476	0.512927		103.862	0.372593		155.624	0.0873902					155.564	0.0772887
52.0859	0.512359		104.334	0.370723		156.344	0.0828593					156.283	0.0723611
52.3239	0.511787		104.809	0.368831		157.063	0.0782637					157.002	0.0674458
52.5591	0.511216		105.291	0.366904		157.785	0.0735926					157.715	0.0625911
52.8018	0.510649		105.765	0.364971		158.497	0.0688095					158.434	0.0577817
53.0425	0.510073		106.256	0.363034		159.21	0.0639117					159.148	0.0530042
53.2774	0.509509		106.731	0.361048		159.922	0.0589158					159.86	0.048266
53.5184	0.508935		107.211	0.359063		160.639	0.0537847					160.579	0.0435291
53.7576	0.508372		107.678	0.357053		161.347	0.0485817					161.296	0.0387819
53.9952	0.507797		108.156	0.355043		162.066	0.0432674					162.015	0.0340044
54.236	0.50724		108.641	0.353006		162.779	0.0379259					162.732	0.0291618
54.4775	0.506658		109.119	0.350939		163.501	0.0325655					163.449	0.0242435
54.7138	0.506101		109.61	0.348862		164.22	0.0272679					164.165	0.0192181
54.9534	0.50551		110.084	0.346778		164.937	0.0220678					164.882	0.0140787
55.1915	0.504953		110.571	0.34468		165.651	0.0170648					165.598	0.00880133
55.4324	0.504384		111.051	0.342566		166.37	0.0123193					166.316	0.00341964
55.6686	0.503817		111.533	0.340437		167.098	0.00792279					166.713	0.00038035
55.9064	0.503248		112.013	0.338284		167.819	0.00393032
56.1462	0.502681		112.492	0.336135		168.527	0.000365718
56.3861	0.502111		112.964	0.333973		168.57	0.000233554
56.6235	0.501541		113.437	0.331807
56.8584	0.500979		113.902	0.329629
57.1006	0.500413		114.378	0.327425
57.3433	0.499857		114.861	0.325201
57.5755	0.499287		115.346	0.323003
57.8174	0.498742		115.816	0.320733
58.0575	0.498167		116.292	0.318484
58.2955	0.497606		116.767	0.316183
58.5332	0.497021		117.243	0.313875
58.7762	0.496475		117.716	0.311569
59.0146	0.495903		118.189	0.309214
59.2507	0.495346		118.663	0.306832
59.49	0.494786		119.146	0.304411
59.7304	0.494228		119.628	0.301999
59.9662	0.493667		120.101	0.299534
60.2062	0.493102		120.574	0.297046
60.4426	0.49256		121.067	0.294558
60.6887	0.491998		121.54	0.292021
60.9268	0.491446		122.01	0.289463
61.1642	0.490887		122.5	0.286922
61.4046	0.490339		122.996	0.284324
61.6403	0.489786		123.471	0.281741
61.8821	0.489239		123.942	0.279151
62.1215	0.488678		124.419	0.276546
62.359	0.488138		124.898	0.273935
62.5977	0.487582		125.385	0.27131
62.8446	0.487039		125.859	0.268706
63.0835	0.486467		126.339	0.266105
63.3234	0.485932		126.811	0.263538
63.5599	0.485368		127.306	0.260942
63.7918	0.484824		127.769	0.258387
64.0316	0.484262		128.252	0.255843
64.2786	0.483731		128.722	0.253294
64.5119	0.483177		129.197	0.250763
64.7508	0.482629		129.689	0.248208
64.9936	0.48208		130.171	0.245678
65.226	0.481541		130.652	0.243137
65.4684	0.480991		131.124	0.240551
65.7069	0.480445		131.583	0.238029
65.9508	0.479899		132.071	0.235366
66.1866	0.479354		132.558	0.232753
66.424	0.478808		133.039	0.230065
66.6675	0.478262		133.52	0.22738
66.902	0.477718		133.999	0.224646
67.144	0.477175		134.471	0.221911
67.3809	0.476633		134.936	0.219152
67.6171	0.476086		135.419	0.216347
67.8599	0.475522		135.896	0.21356
68.0941	0.47498		136.375	0.210767
68.3394	0.474448		136.858	0.207945
68.5728	0.473899		137.336	0.205163
68.8152	0.47336		137.808	0.202327
69.0574	0.472821		138.284	0.199556
69.2945	0.472284		138.764	0.19676
69.5279	0.471737		139.253	0.193976
69.7765	0.471205		139.729	0.191191
70.0103	0.470664		140.213	0.188406
70.2464	0.470126		140.689	0.185582
70.486	0.469576		141.165	0.182728
70.7249	0.469047		141.647	0.179838
70.9657	0.468496		142.113	0.176875
71.2039	0.467967		142.601	0.173875
71.4426	0.467411		143.089	0.17084
71.6785	0.466887		143.571	0.167767
71.9223	0.466332		144.048	0.164649
72.1669	0.465797		144.526	0.161527
72.401	0.465238		145.002	0.158423
72.6383	0.464716		145.475	0.155298
72.8773	0.46416		145.956	0.152201
73.1131	0.463619		146.437	0.149116
73.356	0.463061		146.908	0.146039
73.5896	0.462531		147.386	0.142956
73.8364	0.461977		147.862	0.139905
74.0712	0.461436		148.316	0.136878
74.313	0.460878		148.811	0.133842
74.5531	0.460337		149.311	0.130838
74.7901	0.459783		149.788	0.127823
75.0243	0.45924		150.274	0.124838
75.2644	0.458699		150.748	0.121863
75.5038	0.458148		151.224	0.118934
75.7438	0.457599		151.695	0.115988
75.9848	0.457048		152.181	0.113044
76.2178	0.456493		152.653	0.110101
76.4561	0.455937		153.125	0.107179
76.6951	0.455382		153.59	0.104234
76.934	0.454821		154.068	0.101287
77.1784	0.454265		154.546	0.0983164
77.4166	0.453705		155.018	0.0953124
77.6508	0.453149		155.508	0.0923056
77.8932	0.452581		155.975	0.0892299
78.1355	0.452036		156.456	0.0861128
78.3705	0.451463		156.931	0.0829669
78.6132	0.450905		157.407	0.0797646
78.8447	0.450317		157.89	0.0765102
79.084	0.44976		158.37	0.0732212
79.3273	0.449179		158.84	0.069858
79.5607	0.448609		159.333	0.0664676
79.8055	0.448031		159.789	0.063075
80.0419	0.447447		160.293	0.0596747
80.2763	0.446868		160.759	0.0562768
80.5242	0.446281		161.226	0.0528621
80.7549	0.445714		161.712	0.0495206
80.9991	0.445121		162.189	0.0462358
81.2373	0.444534		162.672	0.0430095
81.4778	0.443923		163.153	0.0398853
81.7184	0.443341		163.626	0.0368692
81.9589	0.442744		164.1	0.0340372
82.1924	0.44214		164.584	0.0313444
82.4321	0.44154		165.058	0.0288281
82.6691	0.440942		165.534	0.0265097
82.9078	0.440348		166.02	0.0243804
83.1487	0.439718		166.503	0.022416
83.3897	0.439112		166.968	0.0206286
83.627	0.438494		167.437	0.0189764
83.8676	0.437869		167.907	0.0174684
84.1025	0.437252		168.393	0.0160511
84.3424	0.436631		168.884	0.014694
84.5794	0.436006		169.348	0.0134027
84.8295	0.435358		169.841	0.0121655
85.0632	0.434719		170.326	0.0109358
85.3031	0.434083		170.802	0.00971214
85.5402	0.433439		171.255	0.00850376
85.7799	0.4328		171.732	0.00724195
86.0185	0.432139
86.2577	0.431475
86.5001	0.430837
86.7327	0.43016
86.9748	0.429489
87.2113	0.428813
87.4492	0.428142
87.6886	0.427455
87.9269	0.426762
88.1658	0.426077
88.4049	0.425384
88.642	0.424685
88.8843	0.423978
89.1231	0.423278
89.3593	0.422554
89.5976	0.421832
89.8391	0.421111
90.0792	0.420369
90.3177	0.419646
90.5565	0.418894
90.7952	0.418146
91.0334	0.417388
91.2731	0.416621
91.5102	0.415879
91.7477	0.415093
91.9873	0.414317
92.2264	0.413534
92.4656	0.41276
92.7074	0.411948
92.9441	0.411156
93.1821	0.410342
93.4213	0.409548
93.6582	0.408708
93.8977	0.407892
94.1357	0.407047
94.3756	0.406215
94.6141	0.405386
94.8505	0.404528
95.0931	0.403674
95.3321	0.402806
95.5687	0.401957
95.8056	0.401101
96.0492	0.400212
96.2859	0.399334
96.5264	0.398461
96.7644	0.397566
97.002	0.396685
97.2422	0.395799
97.4793	0.394879
97.7147	0.393974
97.9529	0.393058
98.1977	0.39215
98.4354	0.391227
98.6728	0.390323
98.9147	0.389409
99.1501	0.388462
99.3919	0.387524
99.6281	0.386587
99.8677	0.385654
100.108	0.384697
100.346	0.383739
100.581	0.382796
100.826	0.381846
101.063	0.38089
101.299	0.379918
101.539	0.378935
101.777	0.377963
102.02	0.376993
102.259	0.376011
102.495	0.375036
102.734	0.374077
102.973	0.373068
103.212	0.372078
103.454	0.371097
103.691	0.370103
103.927	0.369111
104.167	0.368117
104.406	0.367118
104.643	0.366105
104.882	0.365092
105.12	0.364076
105.359	0.363069
105.598	0.362046
105.838	0.361033
106.078	0.360014
106.317	0.358983
106.555	0.357957
106.793	0.356935
107.033	0.355913
107.269	0.354871
107.51	0.353839
107.749	0.352784
107.99	0.351746
108.223	0.350685
108.467	0.349636
108.706	0.348571
108.942	0.347513
109.186	0.346439
109.42	0.345374
109.658	0.344287
109.898	0.343207
110.138	0.342106
110.376	0.341016
110.615	0.339895
110.852	0.338787
111.09	0.337674
111.335	0.336553
111.576	0.335431
111.812	0.334305
112.052	0.333182
112.288	0.332043
112.527	0.330895
112.765	0.329739
113.002	0.328577
113.244	0.32741
113.478	0.326259
113.721	0.325073
113.963	0.323908
114.199	0.322737
114.437	0.321557
114.679	0.32039
114.917	0.319179
115.157	0.317976
115.394	0.316771
115.631	0.315577
115.872	0.314363
116.113	0.313153
116.348	0.311956
116.589	0.310745
116.829	0.309512
117.068	0.30829
117.31	0.307079
117.547	0.305883
117.784	0.304638
118.023	0.303437
118.261	0.302204
118.498	0.300978
118.74	0.299758
118.98	0.298545
119.212	0.29733
119.459	0.296115
119.698	0.294929
119.939	0.2937
120.176	0.292492
120.416	0.291284
120.66	0.29009
120.897	0.288895
121.132	0.287699
121.375	0.286512
121.616	0.285331
121.855	0.284124
122.093	0.282931
122.331	0.281744
122.567	0.280561
122.803	0.279375
123.047	0.278194
123.284	0.277005
123.526	0.27584
123.766	0.274643
124.001	0.273458
124.242	0.272261
124.486	0.27108
124.722	0.269877
124.961	0.268688
125.2	0.267485
125.438	0.266302
125.678	0.265099
125.915	0.26388
126.156	0.262668
126.391	0.26146
126.631	0.260237
126.868	0.259006
127.108	0.257802
127.348	0.256553
127.587	0.255302
127.827	0.254089
128.064	0.252829
128.307	0.251577
128.546	0.250344
128.784	0.249062
129.025	0.247794
129.262	0.246526
129.5	0.245257
129.739	0.243995
129.978	0.242693
130.215	0.241395
130.451	0.240097
130.69	0.238801
130.935	0.237523
131.169	0.236201
131.405	0.234907
131.652	0.233581
131.89	0.232289
132.124	0.230954
132.363	0.229631
132.603	0.2283
132.84	0.226984
133.088	0.225617
133.317	0.224277
133.559	0.222917
133.801	0.221572
134.042	0.220204
134.274	0.218841
134.515	0.217478
134.756	0.216081
134.989	0.214683
135.232	0.213284
135.47	0.211883
135.712	0.210462
135.948	0.209039
136.188	0.207616
136.424	0.206171
136.66	0.204753
136.901	0.203281
137.14	0.201837
137.38	0.20042
137.62	0.198954
137.864	0.19752
138.098	0.196087
138.338	0.194654
138.579	0.193215
138.817	0.191791
139.058	0.190367
139.293	0.188932
139.535	0.187526
139.769	0.186132
140.014	0.184721
140.252	0.18332
140.487	0.181921
140.731	0.180523
140.969	0.17916
141.209	0.17775
141.448	0.176375
141.686	0.175019
141.923	0.173635
142.164	0.172268
142.401	0.170903
142.64	0.16957
142.883	0.168187
143.118	0.16684
143.363	0.165492
143.602	0.164144
143.834	0.1628
144.075	0.161455
144.316	0.160135
144.551	0.158779
144.788	0.157436
145.032	0.156101
145.263	0.154791
145.506	0.153435
145.745	0.152132
145.984	0.15079
146.221	0.149487
146.463	0.14814
146.702	0.146819
146.938	0.145493
147.177	0.144199
147.416	0.142852
147.655	0.141541
147.895	0.140204
148.135	0.138901
148.376	0.13756
148.608	0.136242
148.853	0.134898
149.093	0.133587
149.326	0.132231
149.566	0.130913
149.807	0.129557
150.043	0.128233
150.281	0.126863
150.521	0.125509
150.758	0.124149
151.001	0.122791
151.239	0.121417
151.479	0.120039
151.718	0.118692
151.96	0.117268
152.197	0.115875
152.431	0.114489
152.673	0.11305
152.911	0.111632
153.158	0.110231
153.391	0.108767
153.63	0.107336
153.867	0.105905
154.108	0.104434
154.346	0.102981
154.584	0.101535
154.823	0.100074
155.06	0.0986203
155.301	0.097158
155.541	0.0957039
155.782	0.0942848
156.018	0.092823
156.255	0.0914007
156.495	0.0899987
156.731	0.0885605
156.973	0.0871814
157.211	0.0858292
157.452	0.0844764
157.692	0.0831541
157.933	0.0818535
158.165	0.0805843
158.409	0.0793612
158.649	0.0781447
158.883	0.0769626
159.122	0.0758349
159.362	0.0747428
159.602	0.0736949
159.841	0.0726771
160.08	0.0717135
160.32	0.0707865
160.558	0.0699112
160.795	0.0690406
161.035	0.0682159
161.274	0.0674363
161.511	0.0667161
161.754	0.0659893
161.989	0.0653232
162.23	0.0646778
162.467	0.064073
162.711	0.0635124
162.947	0.0629364
163.192	0.0624108
163.428	0.0618665
163.666	0.0613958
163.902	0.0608898
164.144	0.060419
164.382	0.0599505
164.623	0.0595202
164.861	0.0590865
165.097	0.0586675
165.337	0.0582529
165.577	0.057822
165.817	0.0574264
166.059	0.0570401
166.298	0.0566393
166.531	0.0562293
166.773	0.0558458
167.012	0.0554508
167.25	0.0550728
167.489	0.0546708
167.731	0.0542878
167.969	0.0539185
168.21	0.0535065
168.449	0.0531193
168.689	0.0527346
168.923	0.0523375
169.165	0.0519364
169.402	0.0515327
169.64	0.0511404
169.875	0.050763
170.116	0.0503355
170.357	0.0499249
170.595	0.0495161
170.836	0.0490942
171.078	0.0486935
171.311	0.0482477
171.553	0.0478199
171.795	0.0473911

[truncated: 22 more sheets: Supplementary Fig. 2, Supplementary Fig. 3, Supplementary Fig. 4, Supplementary Fig. 5, Supplementary Fig. 6, Supplementary Fig. 7, Supplementary Fig. 8, Supplementary Fig. 9ab, Supplementary Fig. 10a, Supplementary Fig. 10b, Supplementary Fig. 14, Supplementary Fig. 15, Supplementary Fig. 16, Supplementary Fig. 18, Supplementary Fig. 19, Supplementary Fig. 20, Supplementary Fig. 21, Supplementary Fig. 22, Supplementary Fig. 23, Supplementary Fig. 25 …]
